# Supplementary material for: Dissection of genetic architecture of nine hazardous component traits of mainstream smoke in tobacco (Nicotiana tabacum L.)
Source: Front Plant Sci. 2024 May 8;15:1358953. doi: 10.3389/fpls.2024.1358953 (PMC11109366; doi:10.3389/fpls.2024.1358953)
Supplement: Supplementary file 1 [file Table_1.xlsx]

## Sheet: V
Supplementary Table 1 Total phenotypic variance explained by all QTLs for eight traits based on QTL analysis model
Trait	PVE (%)
	G		E	GE		e
	A	AA		AE	AAE
CO	5.83	-	53.83	1.13	-	39.21
CRO	1.04	-	52.36	0.8	-	45.8
HCN	4.99	-	35.33	-	-	59.68
NH3	6.05	-	26.23	-	1.51	66.21
NNK	5.36	-	47.89	2.55	-	44.2
PHE	4.17	-	51.26	1.59	-	42.98
TAR	8	-	28.85	-	-	63.15
HI	3.39	-	37.93	-	-	58.68
Notes: 1) Variance components abbreviations: A for additive effects , AA for additive-by-additive epistasis effects, G for genetic main effects; E for environmental effects; AE additive-by-environment interaction effects, AAE for epistasis-by-environment interaction effects, GE for gene-by-environment intercation effects; e for residual effects; 2) PVE stands for "phenotypic variance explained", …
