# Supplementary material for: Dissection of genetic architecture of nine hazardous component traits of mainstream smoke in tobacco (Nicotiana tabacum L.)
Source: Front Plant Sci. 2024 May 8;15:1358953. doi: 10.3389/fpls.2024.1358953 (PMC11109366; doi:10.3389/fpls.2024.1358953)
Supplement: Supplementary file 2 [file Table_2.xlsx]

## Sheet: significant SNPs
Supplementary Table 2 Significant SNPs Detected in Single-Marker Regression
ID	Trait	QTL	Chr	Pos	Ref	Alt	Variant_type	Impact	Gene_id	Supplementary_information	Allelic effects
chr20_102642751_A_T	CO	qCO6	chr20	102642751	A	T	missense_variant	MODERATE	Nt20g03367.1	p.Lys69Asn	-0.0969059
chr20_102659071_A_T	CO	qCO6	chr20	102659071	A	T	missense_variant	MODERATE	Nt20g03368.1	p.Tyr143Asn	-0.0664984
chr20_102659128_T_C	CO	qCO6	chr20	102659128	T	C	missense_variant	MODERATE	Nt20g03368.1	p.Ile124Val	-0.089245
chr20_102659182_T_C	CO	qCO6	chr20	102659182	T	C	missense_variant	MODERATE	Nt20g03368.1	p.Ile106Val	-0.12581
chr20_103355038_G_T	CO	qCO6	chr20	103355038	G	T	missense_variant	MODERATE	Nt20g03387.1	p.Arg67Met	-0.164414
chr20_103355071_AG_A	CO	qCO6	chr20	103355071	AG	A	frameshift_variant	HIGH	Nt20g03387.1	p.Asp79fs	-0.151264
chr20_104278230_A_T	CO	qCO6	chr20	104278230	A	T	missense_variant	MODERATE	Nt20g03423.1	p.Lys11Asn	-0.121422
chr20_104278268_G_T	CO	qCO6	chr20	104278268	G	T	missense_variant	MODERATE	Nt20g03423.1	p.Ser24Ile	-0.0843978
chr20_105119244_G_A	CO	qCO6	chr20	105119244	G	A	stop_gained	HIGH	Nt20g03442.1	p.Gln123*	-0.168735
chr20_105119279_C_T	CO	qCO6	chr20	105119279	C	T	missense_variant	MODERATE	Nt20g03442.1	p.Gly111Asp	-0.0952257
chr20_105934042_AACCTG_A	CO	qCO6	chr20	105934042	AACCTG	A	frameshift_variant	HIGH	Nt20g03472.1	p.Arg61fs	0.0698098
chr20_105934078_T_C	CO	qCO6	chr20	105934078	T	C	missense_variant	MODERATE	Nt20g03472.1	p.Asn50Ser	0.0782236
chr20_105961205_A_G	CO	qCO6	chr20	105961205	A	G	missense_variant	MODERATE	Nt20g03473.1	p.Asn142Asp	0.0623522
chr20_107800721_T_C	CO	qCO6	chr20	107800721	T	C	missense_variant	MODERATE	Nt20g03515.1	p.Lys720Glu	0.0684809
chr20_107905421_A_G	CO	qCO6	chr20	107905421	A	G	missense_variant	MODERATE	Nt20g03518.1	p.His91Arg	-0.072016
chr20_116183679_G_A	CO	qCO6	chr20	116183679	G	A	start_lost	HIGH	Nt20g03660.1	p.Met1?	0.148761
chr20_119819295_A_G	CO	qCO6	chr20	119819295	A	G	missense_variant	MODERATE	Nt20g03694.1	p.Met140Val	-0.152956
chr16_6635034_G_A	HI	qHI6	chr16	6635034	G	A	missense_variant	MODERATE	Nt16g00230.1	p.Ser333Asn	-0.0559189
chr16_6764386_A_C	HI	qHI6	chr16	6764386	A	C	missense_variant	MODERATE	Nt16g00232.1	p.Phe851Leu	-0.0588899
chr16_6764459_A_T	HI	qHI6	chr16	6764459	A	T	missense_variant	MODERATE	Nt16g00232.1	p.Val827Glu	-0.058495
chr16_6794618_T_G	HI	qHI6	chr16	6794618	T	G	start_lost	HIGH	Nt16g00233.1	p.Met1?	-0.061552
chr16_6795221_G_A	HI	qHI6	chr16	6795221	G	A	missense_variant	MODERATE	Nt16g00233.1	p.Cys202Tyr	-0.061369
chr16_6802554_A_T	HI	qHI6	chr16	6802554	A	T	missense_variant	MODERATE	Nt16g00234.1	p.Met46Leu	-0.061248
chr16_6802555_T_G	HI	qHI6	chr16	6802555	T	G	missense_variant	MODERATE	Nt16g00234.1	p.Met46Arg	-0.061248
chr16_6804175_A_G	HI	qHI6	chr16	6804175	A	G	missense_variant	MODERATE	Nt16g00234.1	p.Arg198Gly	-0.0593428
chr16_6920512_C_G	HI	qHI6	chr16	6920512	C	G	missense_variant	MODERATE	Nt16g00236.1	p.Glu204Asp	-0.0609916
chr16_6921000_C_A	HI	qHI6	chr16	6921000	C	A	missense_variant	MODERATE	Nt16g00236.1	p.Val146Phe	-0.0606445
chr16_6921044_G_T	HI	qHI6	chr16	6921044	G	T	missense_variant&splice_region_variant	MODERATE	Nt16g00236.1	p.Thr131Lys	-0.0604463
chr16_6970098_T_G	HI	qHI6	chr16	6970098	T	G	missense_variant	MODERATE	Nt16g00239.1	p.Val301Gly	-0.0607638
chr16_6974483_A_T	HI	qHI6	chr16	6974483	A	T	missense_variant	MODERATE	Nt16g00240.1	p.Glu112Asp	-0.0599448
chr16_6974659_C_A	HI	qHI6	chr16	6974659	C	A	missense_variant	MODERATE	Nt16g00240.1	p.Pro171His	-0.0587794
chr16_6975221_A_T	HI	qHI6	chr16	6975221	A	T	missense_variant	MODERATE	Nt16g00240.1	p.Lys358Asn	-0.0614118
chr16_6976637_A_T	HI	qHI6	chr16	6976637	A	T	missense_variant	MODERATE	Nt16g00240.1	p.Lys830Asn	-0.0572083
chr16_7080085_G_A	HI	qHI6	chr16	7080085	G	A	missense_variant	MODERATE	Nt16g00244.1	p.Val35Ile	-0.0621364
chr16_7196546_T_G	HI	qHI6	chr16	7196546	T	G	missense_variant	MODERATE	Nt16g00246.1	p.Lys695Gln	-0.0594707
chr16_7196555_G_C	HI	qHI6	chr16	7196555	G	C	missense_variant	MODERATE	Nt16g00246.1	p.Arg692Gly	-0.0592785
chr16_7196570_G_T	HI	qHI6	chr16	7196570	G	T	missense_variant	MODERATE	Nt16g00246.1	p.Leu687Met	-0.0592537
chr16_7196571_T_C	HI	qHI6	chr16	7196571	T	C	missense_variant	MODERATE	Nt16g00246.1	p.Ile686Met	-0.0581158
chr16_7196616_C_T	HI	qHI6	chr16	7196616	C	T	stop_gained	HIGH	Nt16g00246.1	p.Trp671*	-0.0605789
chr16_7196618_A_G	HI	qHI6	chr16	7196618	A	G	missense_variant	MODERATE	Nt16g00246.1	p.Trp671Arg	-0.0553845
chr16_7196948_T_C	HI	qHI6	chr16	7196948	T	C	missense_variant	MODERATE	Nt16g00246.1	p.Asn561Asp	-0.061981
chr16_7197032_C_T	HI	qHI6	chr16	7197032	C	T	missense_variant	MODERATE	Nt16g00246.1	p.Ala533Thr	-0.0623174
chr16_7207450_T_G	HI	qHI6	chr16	7207450	T	G	missense_variant	MODERATE	Nt16g00246.1	p.Ile70Leu	-0.0608737
chr16_7246933_T_C	HI	qHI6	chr16	7246933	T	C	missense_variant	MODERATE	Nt16g00247.1	p.Leu22Ser	-0.062366
chr16_7247152_T_C	HI	qHI6	chr16	7247152	T	C	missense_variant	MODERATE	Nt16g00247.1	p.Leu95Pro	-0.0615051
chr16_7289691_G_A	HI	qHI6	chr16	7289691	G	A	missense_variant	MODERATE	Nt16g00248.1	p.Leu68Phe	-0.0611599
chr8_7077368_C_T	NH3	qNH315-2	chr8	7077368	C	T	missense_variant	MODERATE	Nt08g00262.1	p.Met299Ile	0.0591592
chr8_7135177_T_C	NH3	qNH315-2	chr8	7135177	T	C	missense_variant	MODERATE	Nt08g00266.1	p.Lys79Glu	0.0624228
chr16_8162505_C_T	NNK	qNNK6	chr16	8162505	C	T	missense_variant	MODERATE	Nt16g00273.1	p.Arg252Lys	-0.0492684
chr16_8162772_A_ATTGTTGTTG	NNK	qNNK6	chr16	8162772	A	ATTGTTGTTG	conservative_inframe_insertion	MODERATE	Nt16g00273.1	p.Thr160_Thr162dup	-0.0518691
chr16_8166043_C_T	NNK	qNNK6	chr16	8166043	C	T	missense_variant	MODERATE	Nt16g00274.1	p.Ala80Val	-0.05026
chr16_8172217_G_A	NNK	qNNK6	chr16	8172217	G	A	missense_variant	MODERATE	Nt16g00274.1	p.Arg548Lys	-0.0498557
chr16_8177039_G_T	NNK	qNNK6	chr16	8177039	G	T	missense_variant	MODERATE	Nt16g00274.1	p.Val913Phe	-0.0500593
chr16_8288772_G_A	NNK	qNNK6	chr16	8288772	G	A	missense_variant	MODERATE	Nt16g00279.1	p.Gly60Ser	-0.0471301
chr16_8422861_G_A	NNK	qNNK6	chr16	8422861	G	A	missense_variant	MODERATE	Nt16g00281.1	p.Val152Ile	-0.0491708
chr16_8464537_A_G	NNK	qNNK6	chr16	8464537	A	G	missense_variant	MODERATE	Nt16g00282.1	p.Ser72Pro	-0.0512211
chr16_8464588_T_C	NNK	qNNK6	chr16	8464588	T	C	missense_variant	MODERATE	Nt16g00282.1	p.Ser55Gly	-0.0483915
chr16_8466020_T_C	NNK	qNNK6	chr16	8466020	T	C	missense_variant	MODERATE	Nt16g00282.1	p.Arg12Gly	-0.0525759
chr16_8467318_T_C	NNK	qNNK6	chr16	8467318	T	C	missense_variant	MODERATE	Nt16g00283.1	p.Val27Ala	-0.0477322
chr16_8467549_C_T	NNK	qNNK6	chr16	8467549	C	T	missense_variant	MODERATE	Nt16g00283.1	p.Thr104Ile	-0.0505025
chr16_8654027_C_T	NNK	qNNK6	chr16	8654027	C	T	missense_variant	MODERATE	Nt16g00284.1	p.Pro16Ser	-0.0487269
chr16_8654082_T_C	NNK	qNNK6	chr16	8654082	T	C	missense_variant	MODERATE	Nt16g00284.1	p.Val34Ala	-0.0502717
chr16_8656444_C_A	NNK	qNNK6	chr16	8656444	C	A	missense_variant	MODERATE	Nt16g00284.1	p.Leu345Ile	-0.0488876
chr16_8657678_G_T	NNK	qNNK6	chr16	8657678	G	T	missense_variant	MODERATE	Nt16g00284.1	p.Gly617Val	-0.0479481
chr16_8659846_A_G	NNK	qNNK6	chr16	8659846	A	G	missense_variant	MODERATE	Nt16g00284.1	p.Tyr700Cys	-0.0495344
chr16_8660991_G_T	NNK	qNNK6	chr16	8660991	G	T	missense_variant	MODERATE	Nt16g00284.1	p.Ala804Ser	-0.0484372
chr16_8661374_G_T	NNK	qNNK6	chr16	8661374	G	T	missense_variant	MODERATE	Nt16g00284.1	p.Lys884Asn	-0.0481765
chr16_8751975_T_A	NNK	qNNK6	chr16	8751975	T	A	missense_variant	MODERATE	Nt16g00291.1	p.Glu56Asp	-0.0497036
chr16_8794673_G_A	NNK	qNNK6	chr16	8794673	G	A	missense_variant	MODERATE	Nt16g00294.1	p.Thr9Ile	-0.049191
chr16_8810151_G_A	NNK	qNNK6	chr16	8810151	G	A	missense_variant	MODERATE	Nt16g00295.1	p.Ala392Val	-0.0484354
chr16_8810460_C_T	NNK	qNNK6	chr16	8810460	C	T	missense_variant	MODERATE	Nt16g00295.1	p.Asp360Asn	-0.0489721
chr16_8815052_C_T	NNK	qNNK6	chr16	8815052	C	T	missense_variant	MODERATE	Nt16g00295.1	p.Val215Ile	-0.0491764
chr16_8815129_C_G	NNK	qNNK6	chr16	8815129	C	G	missense_variant	MODERATE	Nt16g00295.1	p.Ser189Thr	-0.0498144
chr16_8818353_T_C	NNK	qNNK6	chr16	8818353	T	C	missense_variant&splice_region_variant	MODERATE	Nt16g00295.1	p.Lys96Arg	-0.0489949
chr16_8825027_T_G	NNK	qNNK6	chr16	8825027	T	G	missense_variant	MODERATE	Nt16g00297.1	p.Ile112Leu	-0.051018
chr16_8831261_A_G	NNK	qNNK6	chr16	8831261	A	G	missense_variant	MODERATE	Nt16g00298.1	p.Ile75Val	-0.0493876
chr16_8831882_A_C	NNK	qNNK6	chr16	8831882	A	C	missense_variant	MODERATE	Nt16g00298.1	p.Lys282Gln	-0.0499319
chr16_8852814_G_A	NNK	qNNK6	chr16	8852814	G	A	missense_variant	MODERATE	Nt16g00298.1	p.Ala936Thr	-0.0500793
chr16_8871485_A_G	NNK	qNNK6	chr16	8871485	A	G	missense_variant	MODERATE	Nt16g00299.1	p.Asn202Ser	-0.0498203
chr16_8871889_A_G	NNK	qNNK6	chr16	8871889	A	G	missense_variant	MODERATE	Nt16g00299.1	p.Thr259Ala	-0.0451256
chr16_8877345_A_C	NNK	qNNK6	chr16	8877345	A	C	missense_variant	MODERATE	Nt16g00299.1	p.Lys462Gln	-0.0489046
chr16_8881018_T_G	NNK	qNNK6	chr16	8881018	T	G	missense_variant	MODERATE	Nt16g00301.1	p.Glu1170Ala	-0.047563
chr16_8881343_C_T	NNK	qNNK6	chr16	8881343	C	T	missense_variant	MODERATE	Nt16g00301.1	p.Ala1062Thr	-0.0475492
chr16_8887634_T_C	NNK	qNNK6	chr16	8887634	T	C	missense_variant	MODERATE	Nt16g00301.1	p.Glu566Gly	-0.0472942
chr16_8889167_T_C	NNK	qNNK6	chr16	8889167	T	C	missense_variant	MODERATE	Nt16g00301.1	p.Asn350Ser	-0.0521644
chr16_8997521_GT_G	NNK	qNNK6	chr16	8997521	GT	G	frameshift_variant	HIGH	Nt16g00302.1	p.Leu118fs	-0.0520897
chr21_186219888_G_T	PHE	qPHE1	chr21	186219888	G	T	missense_variant	MODERATE	Nt21g04585.1	p.Leu708Ile	0.123847
chr21_186220827_A_T	PHE	qPHE1	chr21	186220827	A	T	missense_variant	MODERATE	Nt21g04585.1	p.Ser626Thr	0.124731
chr21_186224978_A_C	PHE	qPHE1	chr21	186224978	A	C	missense_variant	MODERATE	Nt21g04585.1	p.Asp309Glu	0.127669
chr21_186294427_TG_T	PHE	qPHE1	chr21	186294427	TG	T	frameshift_variant	HIGH	Nt21g04586.1	p.Ile237fs	0.116681
chr21_186294487_A_G	PHE	qPHE1	chr21	186294487	A	G	missense_variant	MODERATE	Nt21g04586.1	p.Tyr217His	0.126709
chr21_186294493_A_C	PHE	qPHE1	chr21	186294493	A	C	missense_variant	MODERATE	Nt21g04586.1	p.Tyr215Asp	0.123217
chr21_186294541_G_A	PHE	qPHE1	chr21	186294541	G	A	missense_variant	MODERATE	Nt21g04586.1	p.Pro199Ser	0.11776
chr21_186294661_A_G	PHE	qPHE1	chr21	186294661	A	G	missense_variant	MODERATE	Nt21g04586.1	p.Tyr159His	0.129123
chr21_186294744_C_G	PHE	qPHE1	chr21	186294744	C	G	missense_variant	MODERATE	Nt21g04586.1	p.Gly131Ala	0.129354
chr21_186294793_T_G	PHE	qPHE1	chr21	186294793	T	G	missense_variant	MODERATE	Nt21g04586.1	p.Ser115Arg	0.106088
chr21_186294904_T_A	PHE	qPHE1	chr21	186294904	T	A	missense_variant	MODERATE	Nt21g04586.1	p.Thr78Ser	0.124319
chr21_186294937_A_G	PHE	qPHE1	chr21	186294937	A	G	missense_variant	MODERATE	Nt21g04586.1	p.Tyr67His	0.119799
chr21_186294940_A_G	PHE	qPHE1	chr21	186294940	A	G	missense_variant	MODERATE	Nt21g04586.1	p.Tyr66His	0.12802
chr21_186294958_C_T	PHE	qPHE1	chr21	186294958	C	T	missense_variant	MODERATE	Nt21g04586.1	p.Asp60Asn	0.126354
chr21_186294973_G_T	PHE	qPHE1	chr21	186294973	G	T	missense_variant	MODERATE	Nt21g04586.1	p.Pro55Thr	0.125433
chr21_186295005_G_A	PHE	qPHE1	chr21	186295005	G	A	missense_variant&splice_region_variant	MODERATE	Nt21g04586.1	p.Pro44Leu	0.127579
chr21_186295006_C_T	PHE	qPHE1	chr21	186295006	C	T	splice_acceptor_variant&intron_variant	HIGH	Nt21g04586.1	chr21	0.128051
chr21_186295210_A_G	PHE	qPHE1	chr21	186295210	A	G	missense_variant	MODERATE	Nt21g04586.1	p.Ser39Pro	0.125633
chr21_186295287_G_T	PHE	qPHE1	chr21	186295287	G	T	missense_variant	MODERATE	Nt21g04586.1	p.Thr13Asn	0.108234
chr21_186295305_T_G	PHE	qPHE1	chr21	186295305	T	G	missense_variant	MODERATE	Nt21g04586.1	p.His7Pro	0.107585
chr21_186295306_G_C	PHE	qPHE1	chr21	186295306	G	C	missense_variant	MODERATE	Nt21g04586.1	p.His7Asp	0.110802
chr21_186295322_C_A	PHE	qPHE1	chr21	186295322	C	A	start_lost	HIGH	Nt21g04586.1	p.Met1?	0.106859
chr21_186301495_C_A	PHE	qPHE1	chr21	186301495	C	A	missense_variant	MODERATE	Nt21g04587.1	p.Val76Phe	0.128939
chr21_186303285_G_T	PHE	qPHE1	chr21	186303285	G	T	missense_variant	MODERATE	Nt21g04588.1	p.Gln128Lys	0.132016
chr21_186304033_TG_T	PHE	qPHE1	chr21	186304033	TG	T	frameshift_variant	HIGH	Nt21g04588.1	p.Ser44fs	0.124475
chr21_186314161_G_T	PHE	qPHE1	chr21	186314161	G	T	missense_variant	MODERATE	Nt21g04589.1	p.Asp1179Glu	0.118106
chr21_186314253_T_C	PHE	qPHE1	chr21	186314253	T	C	missense_variant	MODERATE	Nt21g04589.1	p.Arg1149Gly	0.124309
chr21_186318800_T_C	PHE	qPHE1	chr21	186318800	T	C	missense_variant	MODERATE	Nt21g04589.1	p.Thr1059Ala	0.127677
chr21_186319833_C_T	PHE	qPHE1	chr21	186319833	C	T	missense_variant	MODERATE	Nt21g04589.1	p.Val1053Ile	0.127497
chr21_186333430_T_C	PHE	qPHE1	chr21	186333430	T	C	missense_variant	MODERATE	Nt21g04589.1	p.Asn449Asp	0.121644
chr21_186336036_G_A	PHE	qPHE1	chr21	186336036	G	A	missense_variant	MODERATE	Nt21g04589.1	p.Pro294Ser	0.110172
chr21_186336349_C_T	PHE	qPHE1	chr21	186336349	C	T	missense_variant	MODERATE	Nt21g04589.1	p.Cys232Tyr	0.117399
chr21_186336659_G_A	PHE	qPHE1	chr21	186336659	G	A	stop_gained	HIGH	Nt21g04589.1	p.Gln129*	0.11828
chr21_186342579_G_A	PHE	qPHE1	chr21	186342579	G	A	missense_variant	MODERATE	Nt21g04589.1	p.Pro3Ser	0.124412
chr21_186407849_TTCCTAG_T	PHE	qPHE1	chr21	186407849	TTCCTAG	T	frameshift_variant&stop_lost&splice_region_variant	HIGH	Nt21g04593.1	p.Asp445fs	0.119027
chr21_186407921_A_C	PHE	qPHE1	chr21	186407921	A	C	missense_variant	MODERATE	Nt21g04593.1	p.Asn423Lys	0.123618
chr21_186407950_T_G	PHE	qPHE1	chr21	186407950	T	G	missense_variant	MODERATE	Nt21g04593.1	p.Lys414Gln	0.118834
chr21_186407959_C_T	PHE	qPHE1	chr21	186407959	C	T	missense_variant	MODERATE	Nt21g04593.1	p.Gly411Arg	0.11713
chr21_186407961_A_G	PHE	qPHE1	chr21	186407961	A	G	missense_variant	MODERATE	Nt21g04593.1	p.Ile410Thr	0.114198
chr21_186407976_T_C	PHE	qPHE1	chr21	186407976	T	C	missense_variant	MODERATE	Nt21g04593.1	p.Glu405Gly	0.12204
chr21_186407977_C_T	PHE	qPHE1	chr21	186407977	C	T	missense_variant	MODERATE	Nt21g04593.1	p.Glu405Lys	0.12204
chr21_186408007_A_G	PHE	qPHE1	chr21	186408007	A	G	missense_variant	MODERATE	Nt21g04593.1	p.Cys395Arg	0.125511
chr21_186408051_A_G	PHE	qPHE1	chr21	186408051	A	G	missense_variant	MODERATE	Nt21g04593.1	p.Leu380Ser	0.126668
chr21_186408091_T_G	PHE	qPHE1	chr21	186408091	T	G	missense_variant	MODERATE	Nt21g04593.1	p.Ile367Leu	0.122322
chr21_186408100_T_G	PHE	qPHE1	chr21	186408100	T	G	missense_variant	MODERATE	Nt21g04593.1	p.Ile364Leu	0.122322
chr21_186408114_T_C	PHE	qPHE1	chr21	186408114	T	C	missense_variant	MODERATE	Nt21g04593.1	p.His359Arg	0.123756
chr21_186408115_G_A	PHE	qPHE1	chr21	186408115	G	A	missense_variant	MODERATE	Nt21g04593.1	p.His359Tyr	0.123756
chr21_186408126_C_T	PHE	qPHE1	chr21	186408126	C	T	missense_variant	MODERATE	Nt21g04593.1	p.Cys355Tyr	0.123756
chr21_186408139_A_G	PHE	qPHE1	chr21	186408139	A	G	missense_variant	MODERATE	Nt21g04593.1	p.Trp351Arg	0.125248
chr21_186408147_G_A	PHE	qPHE1	chr21	186408147	G	A	missense_variant	MODERATE	Nt21g04593.1	p.Thr348Ile	0.122799
chr21_186408162_A_G	PHE	qPHE1	chr21	186408162	A	G	missense_variant	MODERATE	Nt21g04593.1	p.Val343Ala	0.123012
chr21_186408181_C_G	PHE	qPHE1	chr21	186408181	C	G	missense_variant	MODERATE	Nt21g04593.1	p.Ala337Pro	0.12945
chr21_186408199_T_C	PHE	qPHE1	chr21	186408199	T	C	missense_variant	MODERATE	Nt21g04593.1	p.Met331Val	0.13656
chr21_186408307_C_T	PHE	qPHE1	chr21	186408307	C	T	missense_variant	MODERATE	Nt21g04593.1	p.Val295Ile	0.122209
chr21_186408351_C_T	PHE	qPHE1	chr21	186408351	C	T	missense_variant	MODERATE	Nt21g04593.1	p.Arg280Gln	0.114975
chr21_186408545_C_T	PHE	qPHE1	chr21	186408545	C	T	missense_variant	MODERATE	Nt21g04593.1	p.Glu233Lys	0.142792
chr21_186408556_G_A	PHE	qPHE1	chr21	186408556	G	A	missense_variant	MODERATE	Nt21g04593.1	p.Ser229Leu	0.142792
chr21_186408557_A_G	PHE	qPHE1	chr21	186408557	A	G	missense_variant	MODERATE	Nt21g04593.1	p.Ser229Pro	0.142792
chr21_186408611_T_C	PHE	qPHE1	chr21	186408611	T	C	missense_variant	MODERATE	Nt21g04593.1	p.Lys211Glu	0.127369
chr21_186408613_G_A	PHE	qPHE1	chr21	186408613	G	A	missense_variant	MODERATE	Nt21g04593.1	p.Ser210Phe	0.127369
chr21_186408628_A_C	PHE	qPHE1	chr21	186408628	A	C	missense_variant	MODERATE	Nt21g04593.1	p.Leu205Arg	0.13744
chr21_186408640_G_A	PHE	qPHE1	chr21	186408640	G	A	missense_variant	MODERATE	Nt21g04593.1	p.Pro201Leu	0.13744
chr21_186408662_C_A	PHE	qPHE1	chr21	186408662	C	A	missense_variant	MODERATE	Nt21g04593.1	p.Val194Phe	0.143714
chr21_186408670_T_C	PHE	qPHE1	chr21	186408670	T	C	missense_variant	MODERATE	Nt21g04593.1	p.Lys191Arg	0.144239
chr21_186409783_G_A	PHE	qPHE1	chr21	186409783	G	A	missense_variant	MODERATE	Nt21g04593.1	p.Pro138Leu	0.131308
chr21_186409796_TG_T	PHE	qPHE1	chr21	186409796	TG	T	frameshift_variant	HIGH	Nt21g04593.1	p.Asn133fs	0.117535
chr21_186409812_TA_T	PHE	qPHE1	chr21	186409812	TA	T	frameshift_variant	HIGH	Nt21g04593.1	p.Ile128fs	0.114327
chr21_186409828_T_G	PHE	qPHE1	chr21	186409828	T	G	missense_variant	MODERATE	Nt21g04593.1	p.Tyr123Ser	0.106491
chr21_186411004_G_T	PHE	qPHE1	chr21	186411004	G	T	missense_variant	MODERATE	Nt21g04593.1	p.Ser78Arg	0.072294
chr21_186411010_T_A	PHE	qPHE1	chr21	186411010	T	A	missense_variant	MODERATE	Nt21g04593.1	p.Glu76Asp	0.136
chr21_186411014_C_A	PHE	qPHE1	chr21	186411014	C	A	missense_variant	MODERATE	Nt21g04593.1	p.Arg75Leu	0.132422
chr21_186411709_G_A	PHE	qPHE1	chr21	186411709	G	A	stop_gained	HIGH	Nt21g04594.1	p.Arg183*	0.128978
chr21_186411715_T_C	PHE	qPHE1	chr21	186411715	T	C	missense_variant	MODERATE	Nt21g04594.1	p.Arg181Gly	0.120556
chr21_186411741_T_C	PHE	qPHE1	chr21	186411741	T	C	missense_variant	MODERATE	Nt21g04594.1	p.His172Arg	0.118304
chr21_186411742_G_A	PHE	qPHE1	chr21	186411742	G	A	missense_variant	MODERATE	Nt21g04594.1	p.His172Tyr	0.114821
chr21_186411748_C_T	PHE	qPHE1	chr21	186411748	C	T	missense_variant	MODERATE	Nt21g04594.1	p.Ala170Thr	0.114821
chr21_186411759_G_T	PHE	qPHE1	chr21	186411759	G	T	missense_variant	MODERATE	Nt21g04594.1	p.Thr166Lys	0.112461
chr21_186411760_T_G	PHE	qPHE1	chr21	186411760	T	G	missense_variant	MODERATE	Nt21g04594.1	p.Thr166Pro	0.108346
chr21_186411867_C_T	PHE	qPHE1	chr21	186411867	C	T	missense_variant	MODERATE	Nt21g04594.1	p.Arg130His	0.108346
chr21_186420858_G_A	PHE	qPHE1	chr21	186420858	G	A	missense_variant	MODERATE	Nt21g04595.1	p.His124Tyr	0.103701
chr21_186420876_C_T	PHE	qPHE1	chr21	186420876	C	T	missense_variant	MODERATE	Nt21g04595.1	p.Glu118Lys	0.11912
chr21_186420885_T_C	PHE	qPHE1	chr21	186420885	T	C	missense_variant	MODERATE	Nt21g04595.1	p.Ile115Val	0.105466
chr21_186420942_T_C	PHE	qPHE1	chr21	186420942	T	C	missense_variant	MODERATE	Nt21g04595.1	p.Thr96Ala	0.101615
chr21_186420953_T_G	PHE	qPHE1	chr21	186420953	T	G	missense_variant	MODERATE	Nt21g04595.1	p.Glu92Ala	0.139296
chr21_186420955_A_C	PHE	qPHE1	chr21	186420955	A	C	missense_variant	MODERATE	Nt21g04595.1	p.Ile91Met	0.145977
chr21_186422437_G_A	PHE	qPHE1	chr21	186422437	G	A	stop_gained	HIGH	Nt21g04595.1	p.Arg22*	0.145977
chr21_186422463_T_C	PHE	qPHE1	chr21	186422463	T	C	missense_variant	MODERATE	Nt21g04595.1	p.Lys13Arg	0.145485
chr21_186422482_G_A	PHE	qPHE1	chr21	186422482	G	A	missense_variant	MODERATE	Nt21g04595.1	p.Pro7Ser	0.11459
chr21_186430476_G_A	PHE	qPHE1	chr21	186430476	G	A	missense_variant	MODERATE	Nt21g04597.1	p.Arg85Gln	0.118054
chr21_186430479_T_C	PHE	qPHE1	chr21	186430479	T	C	missense_variant	MODERATE	Nt21g04597.1	p.Met86Thr	0.101166
chr21_186430525_G_C	PHE	qPHE1	chr21	186430525	G	C	splice_donor_variant&intron_variant	HIGH	Nt21g04597.1	chr21	0.102072
chr21_186432964_C_T	PHE	qPHE1	chr21	186432964	C	T	missense_variant	MODERATE	Nt21g04597.1	p.Arg181Cys	0.11314
chr21_186432967_G_A	PHE	qPHE1	chr21	186432967	G	A	missense_variant	MODERATE	Nt21g04597.1	p.Gly182Arg	0.146204
chr21_186433613_G_T	PHE	qPHE1	chr21	186433613	G	T	splice_acceptor_variant&intron_variant	HIGH	Nt21g04597.1	chr21	0.146204
chr21_186433625_G_T	PHE	qPHE1	chr21	186433625	G	T	missense_variant	MODERATE	Nt21g04597.1	p.Glu202Asp	0.123944
chr21_186433630_G_A	PHE	qPHE1	chr21	186433630	G	A	missense_variant	MODERATE	Nt21g04597.1	p.Arg204Lys	0.124986
chr21_186433645_T_C	PHE	qPHE1	chr21	186433645	T	C	missense_variant	MODERATE	Nt21g04597.1	p.Val209Ala	0.124986
chr21_186435713_T_C	PHE	qPHE1	chr21	186435713	T	C	missense_variant	MODERATE	Nt21g04597.1	p.Val220Ala	0.120057
chr21_186435724_C_T	PHE	qPHE1	chr21	186435724	C	T	stop_gained	HIGH	Nt21g04597.1	p.Arg224*	0.121259
chr21_186435960_TGAAGGATTTCAAGGTCG_T	PHE	qPHE1	chr21	186435960	TGAAGGATTTCAAGGTCG	T	frameshift_variant&splice_acceptor_variant&splice_region_variant&intron_variant	HIGH	Nt21g04597.1	p.Gly230fs	0.122992
chr21_186445689_A_G	PHE	qPHE1	chr21	186445689	A	G	missense_variant&splice_region_variant	MODERATE	Nt21g04597.1	p.Arg244Gly	0.115876
chr21_186445690_G_A	PHE	qPHE1	chr21	186445690	G	A	missense_variant	MODERATE	Nt21g04597.1	p.Arg244Lys	0.0978608
chr21_186445704_G_A	PHE	qPHE1	chr21	186445704	G	A	missense_variant	MODERATE	Nt21g04597.1	p.Val249Ile	0.0978608
chr21_186445716_A_G	PHE	qPHE1	chr21	186445716	A	G	missense_variant	MODERATE	Nt21g04597.1	p.Ile253Val	0.092335
chr21_186445722_G_A	PHE	qPHE1	chr21	186445722	G	A	missense_variant	MODERATE	Nt21g04597.1	p.Gly255Arg	0.0966681
chr21_186445728_G_T	PHE	qPHE1	chr21	186445728	G	T	stop_gained	HIGH	Nt21g04597.1	p.Glu257*	0.0966681
chr21_186445750_T_C	PHE	qPHE1	chr21	186445750	T	C	missense_variant	MODERATE	Nt21g04597.1	p.Val264Ala	0.0981014
chr21_186445755_A_G	PHE	qPHE1	chr21	186445755	A	G	missense_variant	MODERATE	Nt21g04597.1	p.Lys266Glu	0.100213
chr21_186445765_C_T	PHE	qPHE1	chr21	186445765	C	T	missense_variant	MODERATE	Nt21g04597.1	p.Thr269Ile	0.0984725
chr21_186449498_G_C	PHE	qPHE1	chr21	186449498	G	C	missense_variant	MODERATE	Nt21g04598.1	p.His305Asp	0.0922411
chr21_186449893_T_G	PHE	qPHE1	chr21	186449893	T	G	missense_variant	MODERATE	Nt21g04598.1	p.Lys276Thr	0.122357
chr21_186455714_A_G	PHE	qPHE1	chr21	186455714	A	G	missense_variant	MODERATE	Nt21g04598.1	p.Leu204Pro	0.120332
chr21_186455907_T_C	PHE	qPHE1	chr21	186455907	T	C	missense_variant	MODERATE	Nt21g04598.1	p.Arg140Gly	0.127869
chr21_186455918_G_T	PHE	qPHE1	chr21	186455918	G	T	missense_variant	MODERATE	Nt21g04598.1	p.Thr136Lys	0.127413
chr21_186455957_C_G	PHE	qPHE1	chr21	186455957	C	G	missense_variant	MODERATE	Nt21g04598.1	p.Arg123Pro	0.125772
chr21_186486228_G_T	PHE	qPHE1	chr21	186486228	G	T	missense_variant	MODERATE	Nt21g04599.1	p.Gln508Lys	0.128859
chr21_186486573_G_A	PHE	qPHE1	chr21	186486573	G	A	missense_variant	MODERATE	Nt21g04599.1	p.Ala451Val	0.123618
chr21_186486720_C_T	PHE	qPHE1	chr21	186486720	C	T	missense_variant	MODERATE	Nt21g04599.1	p.Arg433His	0.131439
chr21_186488558_G_T	PHE	qPHE1	chr21	186488558	G	T	missense_variant	MODERATE	Nt21g04599.1	p.Gln214Lys	0.130671
chr21_186488577_A_C	PHE	qPHE1	chr21	186488577	A	C	missense_variant	MODERATE	Nt21g04599.1	p.His207Gln	0.130342
chr21_186488617_C_T	PHE	qPHE1	chr21	186488617	C	T	missense_variant	MODERATE	Nt21g04599.1	p.Gly194Asp	0.129309
chr21_186489077_T_C	PHE	qPHE1	chr21	186489077	T	C	missense_variant	MODERATE	Nt21g04599.1	p.Thr73Ala	0.122561
chr21_186489085_T_C	PHE	qPHE1	chr21	186489085	T	C	missense_variant	MODERATE	Nt21g04599.1	p.Asp70Gly	0.12769
chr21_186489203_T_G	PHE	qPHE1	chr21	186489203	T	G	missense_variant	MODERATE	Nt21g04599.1	p.Thr31Pro	0.127391
chr21_186489215_G_A	PHE	qPHE1	chr21	186489215	G	A	missense_variant	MODERATE	Nt21g04599.1	p.Leu27Phe	0.136228
chr21_186489229_G_C	PHE	qPHE1	chr21	186489229	G	C	missense_variant	MODERATE	Nt21g04599.1	p.Ser22Cys	0.133849
chr21_186489283_G_A	PHE	qPHE1	chr21	186489283	G	A	missense_variant	MODERATE	Nt21g04599.1	p.Pro4Leu	0.123175
chr21_186493201_T_A	PHE	qPHE1	chr21	186493201	T	A	missense_variant	MODERATE	Nt21g04600.1	p.Ile401Phe	0.125395
chr21_186493832_C_T	PHE	qPHE1	chr21	186493832	C	T	missense_variant	MODERATE	Nt21g04600.1	p.Asp359Asn	0.124675
chr21_186494969_T_G	PHE	qPHE1	chr21	186494969	T	G	missense_variant	MODERATE	Nt21g04600.1	p.Tyr216Ser	0.114067
chr21_186494996_T_C	PHE	qPHE1	chr21	186494996	T	C	missense_variant	MODERATE	Nt21g04600.1	p.His207Arg	0.141292
chr21_186495126_T_C	PHE	qPHE1	chr21	186495126	T	C	missense_variant	MODERATE	Nt21g04600.1	p.Thr164Ala	0.133156
chr21_186495404_C_T	PHE	qPHE1	chr21	186495404	C	T	missense_variant	MODERATE	Nt21g04600.1	p.Arg71Gln	0.121149
chr21_186499088_T_C	PHE	qPHE1	chr21	186499088	T	C	missense_variant	MODERATE	Nt21g04601.1	p.Arg254Gly	0.13616
chr21_186499558_G_T	PHE	qPHE1	chr21	186499558	G	T	missense_variant	MODERATE	Nt21g04601.1	p.Pro97His	0.120234
chr21_186533690_C_T	PHE	qPHE1	chr21	186533690	C	T	missense_variant	MODERATE	Nt21g04602.1	p.Ala611Thr	0.124979
chr21_186534050_C_T	PHE	qPHE1	chr21	186534050	C	T	missense_variant	MODERATE	Nt21g04602.1	p.Glu491Lys	0.127207
chr21_186534062_T_C	PHE	qPHE1	chr21	186534062	T	C	missense_variant	MODERATE	Nt21g04602.1	p.Ile487Val	0.123726
chr21_186534073_A_G	PHE	qPHE1	chr21	186534073	A	G	missense_variant	MODERATE	Nt21g04602.1	p.Ile483Thr	0.124706
chr21_186534223_A_G	PHE	qPHE1	chr21	186534223	A	G	missense_variant	MODERATE	Nt21g04602.1	p.Met433Thr	0.126602
chr21_186534344_T_A	PHE	qPHE1	chr21	186534344	T	A	missense_variant	MODERATE	Nt21g04602.1	p.Thr393Ser	0.124774
chr21_186535384_G_A	PHE	qPHE1	chr21	186535384	G	A	missense_variant	MODERATE	Nt21g04602.1	p.Thr46Ile	0.124491
chr21_186539831_TA_T	PHE	qPHE1	chr21	186539831	TA	T	frameshift_variant	HIGH	Nt21g04604.1	p.Asn302fs	0.141569
chr21_186539940_T_TC	PHE	qPHE1	chr21	186539940	T	TC	frameshift_variant	HIGH	Nt21g04604.1	p.Pro266fs	0.124153
chr21_186574511_G_T	PHE	qPHE1	chr21	186574511	G	T	missense_variant	MODERATE	Nt21g04605.1	p.Arg386Ile	0.141218
chr21_186748528_G_T	PHE	qPHE1	chr21	186748528	G	T	missense_variant	MODERATE	Nt21g04611.1	p.His37Gln	0.124119
chr21_186750991_C_T	PHE	qPHE1	chr21	186750991	C	T	missense_variant	MODERATE	Nt21g04612.1	p.Ala357Thr	0.132585
chr21_186751808_T_A	PHE	qPHE1	chr21	186751808	T	A	missense_variant	MODERATE	Nt21g04612.1	p.Lys84Asn	0.134306
chr21_186752023_G_A	PHE	qPHE1	chr21	186752023	G	A	missense_variant	MODERATE	Nt21g04612.1	p.Leu13Phe	0.128224
chr21_186761596_C_T	PHE	qPHE1	chr21	186761596	C	T	start_lost	HIGH	Nt21g04614.1	p.Met1?	0.128176
chr21_186761597_A_G	PHE	qPHE1	chr21	186761597	A	G	start_lost	HIGH	Nt21g04614.1	p.Met1?	0.127267
chr21_186824561_G_A	PHE	qPHE1	chr21	186824561	G	A	missense_variant	MODERATE	Nt21g04615.1	p.Pro67Ser	0.127267
chr21_186824583_A_C	PHE	qPHE1	chr21	186824583	A	C	stop_gained	HIGH	Nt21g04615.1	p.Tyr59*	0.125365
chr21_186866189_T_G	PHE	qPHE1	chr21	186866189	T	G	missense_variant&splice_region_variant	MODERATE	Nt21g04616.1	p.Cys15Gly	0.130497
chr21_186866334_G_A	PHE	qPHE1	chr21	186866334	G	A	missense_variant	MODERATE	Nt21g04616.1	p.Asp32Asn	0.132135
chr21_186872401_A_G	PHE	qPHE1	chr21	186872401	A	G	missense_variant&splice_region_variant	MODERATE	Nt21g04617.1	p.Cys269Arg	0.136633
chr21_186960664_G_A	PHE	qPHE1	chr21	186960664	G	A	missense_variant	MODERATE	Nt21g04619.1	p.Gly163Asp	0.127933
chr21_186966356_G_A	PHE	qPHE1	chr21	186966356	G	A	missense_variant	MODERATE	Nt21g04620.1	p.Val82Ile	0.130673
chr21_186966387_C_T	PHE	qPHE1	chr21	186966387	C	T	missense_variant	MODERATE	Nt21g04620.1	p.Ser92Leu	0.128552
chr21_186992924_T_C	PHE	qPHE1	chr21	186992924	T	C	missense_variant	MODERATE	Nt21g04621.1	p.Ser162Pro	0.127953
chr21_186993056_A_G	PHE	qPHE1	chr21	186993056	A	G	missense_variant	MODERATE	Nt21g04621.1	p.Ser206Gly	0.126305
chr21_187084623_T_C	PHE	qPHE1	chr21	187084623	T	C	missense_variant	MODERATE	Nt21g04623.1	p.Leu53Pro	0.12357
chr21_187084625_A_G	PHE	qPHE1	chr21	187084625	A	G	missense_variant	MODERATE	Nt21g04623.1	p.Thr54Ala	0.129442
chr21_187084698_T_C	PHE	qPHE1	chr21	187084698	T	C	missense_variant	MODERATE	Nt21g04623.1	p.Phe78Ser	0.126418
chr21_187261148_T_C	PHE	qPHE1	chr21	187261148	T	C	missense_variant	MODERATE	Nt21g04629.1	p.Glu344Gly	0.12961
chr21_187265902_C_A	PHE	qPHE1	chr21	187265902	C	A	missense_variant	MODERATE	Nt21g04629.1	p.Gly192Val	0.116163
chr21_187269014_A_T	PHE	qPHE1	chr21	187269014	A	T	missense_variant	MODERATE	Nt21g04629.1	p.Val61Asp	0.133005
chr21_187299515_A_G	PHE	qPHE1	chr21	187299515	A	G	missense_variant	MODERATE	Nt21g04630.1	p.Arg19Gly	0.134347
chr21_187299623_C_A	PHE	qPHE1	chr21	187299623	C	A	missense_variant	MODERATE	Nt21g04630.1	p.Pro37Thr	0.134647
chr21_187299648_T_A	PHE	qPHE1	chr21	187299648	T	A	missense_variant	MODERATE	Nt21g04630.1	p.Phe45Tyr	0.139655
chr21_187299728_T_C	PHE	qPHE1	chr21	187299728	T	C	missense_variant	MODERATE	Nt21g04630.1	p.Tyr72His	0.13526
chr21_187299730_CA_C	PHE	qPHE1	chr21	187299730	CA	C	frameshift_variant	HIGH	Nt21g04630.1	p.Lys74fs	0.120731
chr21_187299736_A_T	PHE	qPHE1	chr21	187299736	A	T	missense_variant	MODERATE	Nt21g04630.1	p.Lys74Asn	0.123469
chr21_187303208_A_G	PHE	qPHE1	chr21	187303208	A	G	missense_variant	MODERATE	Nt21g04631.1	p.Met6Val	0.123469
chr21_187303217_C_T	PHE	qPHE1	chr21	187303217	C	T	missense_variant	MODERATE	Nt21g04631.1	p.His9Tyr	0.124117
chr21_187303220_G_A	PHE	qPHE1	chr21	187303220	G	A	missense_variant	MODERATE	Nt21g04631.1	p.Gly10Ser	0.123652
chr21_187303224_A_G	PHE	qPHE1	chr21	187303224	A	G	missense_variant	MODERATE	Nt21g04631.1	p.Asp11Gly	0.123652
chr21_187303244_C_T	PHE	qPHE1	chr21	187303244	C	T	stop_gained	HIGH	Nt21g04631.1	p.Gln18*	0.123652
chr21_187303477_G_A	PHE	qPHE1	chr21	187303477	G	A	missense_variant	MODERATE	Nt21g04631.1	p.Ala71Thr	0.123245
chr21_187303526_T_A	PHE	qPHE1	chr21	187303526	T	A	missense_variant	MODERATE	Nt21g04631.1	p.Val87Asp	0.133306
chr21_187303577_T_A	PHE	qPHE1	chr21	187303577	T	A	missense_variant	MODERATE	Nt21g04631.1	p.Ile104Asn	0.141605
chr21_187303581_G_C	PHE	qPHE1	chr21	187303581	G	C	missense_variant	MODERATE	Nt21g04631.1	p.Glu105Asp	0.131928
chr21_187303586_T_C	PHE	qPHE1	chr21	187303586	T	C	missense_variant	MODERATE	Nt21g04631.1	p.Val107Ala	0.131928
chr21_187303597_C_T	PHE	qPHE1	chr21	187303597	C	T	stop_gained	HIGH	Nt21g04631.1	p.Gln111*	0.122514
chr21_187303606_T_C	PHE	qPHE1	chr21	187303606	T	C	missense_variant	MODERATE	Nt21g04631.1	p.Ser114Pro	0.133696
chr21_187303616_C_G	PHE	qPHE1	chr21	187303616	C	G	missense_variant	MODERATE	Nt21g04631.1	p.Thr117Arg	0.122353
chr21_187303630_G_A	PHE	qPHE1	chr21	187303630	G	A	missense_variant	MODERATE	Nt21g04631.1	p.Glu122Lys	0.117942
chr21_187303642_C_A	PHE	qPHE1	chr21	187303642	C	A	missense_variant	MODERATE	Nt21g04631.1	p.Pro126Thr	0.122994
chr21_187303643_C_T	PHE	qPHE1	chr21	187303643	C	T	missense_variant	MODERATE	Nt21g04631.1	p.Pro126Leu	0.131448
chr21_187303657_G_A	PHE	qPHE1	chr21	187303657	G	A	missense_variant	MODERATE	Nt21g04631.1	p.Glu131Lys	0.131448
chr21_187303689_G_A	PHE	qPHE1	chr21	187303689	G	A	missense_variant	MODERATE	Nt21g04631.1	p.Met141Ile	0.13763
chr21_187303723_A_G	PHE	qPHE1	chr21	187303723	A	G	missense_variant	MODERATE	Nt21g04631.1	p.Lys153Glu	0.133996
chr21_187303725_A_C	PHE	qPHE1	chr21	187303725	A	C	missense_variant	MODERATE	Nt21g04631.1	p.Lys153Asn	0.0954992
chr21_187303762_A_G	PHE	qPHE1	chr21	187303762	A	G	missense_variant	MODERATE	Nt21g04631.1	p.Met166Val	0.0954992
chr21_187303769_C_A	PHE	qPHE1	chr21	187303769	C	A	stop_gained	HIGH	Nt21g04631.1	p.Ser168*	0.0927045
chr21_187303798_C_A	PHE	qPHE1	chr21	187303798	C	A	missense_variant	MODERATE	Nt21g04631.1	p.Arg178Ser	0.122062
chr21_187303826_G_C	PHE	qPHE1	chr21	187303826	G	C	missense_variant	MODERATE	Nt21g04631.1	p.Ser187Thr	0.122062
chr21_187303840_C_T	PHE	qPHE1	chr21	187303840	C	T	missense_variant	MODERATE	Nt21g04631.1	p.Arg192Cys	0.126545
chr21_187303853_T_C	PHE	qPHE1	chr21	187303853	T	C	missense_variant	MODERATE	Nt21g04631.1	p.Val196Ala	0.129094
chr21_187303865_A_C	PHE	qPHE1	chr21	187303865	A	C	missense_variant	MODERATE	Nt21g04631.1	p.Tyr200Ser	0.120818
chr21_187303889_A_G	PHE	qPHE1	chr21	187303889	A	G	missense_variant	MODERATE	Nt21g04631.1	p.Tyr208Cys	0.119645
chr21_187303891_C_T	PHE	qPHE1	chr21	187303891	C	T	missense_variant	MODERATE	Nt21g04631.1	p.Arg209Cys	0.115364
chr21_187305930_C_T	PHE	qPHE1	chr21	187305930	C	T	missense_variant	MODERATE	Nt21g04632.1	p.Arg365Lys	0.150183
chr21_187305964_C_A	PHE	qPHE1	chr21	187305964	C	A	missense_variant	MODERATE	Nt21g04632.1	p.Asp354Tyr	0.150193
chr21_187305972_T_C	PHE	qPHE1	chr21	187305972	T	C	missense_variant	MODERATE	Nt21g04632.1	p.Asp351Gly	0.142979
chr21_187305984_T_C	PHE	qPHE1	chr21	187305984	T	C	missense_variant	MODERATE	Nt21g04632.1	p.Gln347Arg	0.136284
chr21_187306161_T_G	PHE	qPHE1	chr21	187306161	T	G	missense_variant	MODERATE	Nt21g04632.1	p.Asp315Ala	0.134424
chr21_187306185_G_A	PHE	qPHE1	chr21	187306185	G	A	missense_variant	MODERATE	Nt21g04632.1	p.Thr307Ile	0.138717
chr21_187306399_C_T	PHE	qPHE1	chr21	187306399	C	T	missense_variant	MODERATE	Nt21g04632.1	p.Asp272Asn	0.13062
chr21_187315285_C_T	PHE	qPHE1	chr21	187315285	C	T	missense_variant	MODERATE	Nt21g04632.1	p.Arg178His	0.123964
chr21_187315304_G_A	PHE	qPHE1	chr21	187315304	G	A	missense_variant	MODERATE	Nt21g04632.1	p.Arg172Cys	0.137677
chr21_187315346_G_A	PHE	qPHE1	chr21	187315346	G	A	missense_variant	MODERATE	Nt21g04632.1	p.Pro158Ser	0.11125
chr21_187315355_C_A	PHE	qPHE1	chr21	187315355	C	A	missense_variant	MODERATE	Nt21g04632.1	p.Ala155Ser	0.108186
chr21_187315361_C_A	PHE	qPHE1	chr21	187315361	C	A	stop_gained	HIGH	Nt21g04632.1	p.Glu153*	0.131373
chr21_187315393_C_T	PHE	qPHE1	chr21	187315393	C	T	missense_variant	MODERATE	Nt21g04632.1	p.Arg142Lys	0.126072
chr21_187315427_A_T	PHE	qPHE1	chr21	187315427	A	T	missense_variant	MODERATE	Nt21g04632.1	p.Cys131Ser	0.126072
chr21_187315430_T_C	PHE	qPHE1	chr21	187315430	T	C	missense_variant	MODERATE	Nt21g04632.1	p.Ser130Gly	0.118382
chr21_187315440_C_T	PHE	qPHE1	chr21	187315440	C	T	missense_variant	MODERATE	Nt21g04632.1	p.Met126Ile	0.124837
chr21_187315442_T_C	PHE	qPHE1	chr21	187315442	T	C	missense_variant	MODERATE	Nt21g04632.1	p.Met126Val	0.124837
chr21_187315453_C_T	PHE	qPHE1	chr21	187315453	C	T	missense_variant	MODERATE	Nt21g04632.1	p.Gly122Glu	0.129009
chr21_187315456_G_T	PHE	qPHE1	chr21	187315456	G	T	missense_variant	MODERATE	Nt21g04632.1	p.Thr121Lys	0.129009
chr21_187315457_T_C	PHE	qPHE1	chr21	187315457	T	C	missense_variant	MODERATE	Nt21g04632.1	p.Thr121Ala	0.148813
chr21_187315489_C_T	PHE	qPHE1	chr21	187315489	C	T	missense_variant	MODERATE	Nt21g04632.1	p.Arg110Gln	0.138972
chr21_187315499_T_G	PHE	qPHE1	chr21	187315499	T	G	missense_variant	MODERATE	Nt21g04632.1	p.Lys107Gln	0.138972
chr21_187315508_C_T	PHE	qPHE1	chr21	187315508	C	T	missense_variant	MODERATE	Nt21g04632.1	p.Gly104Ser	0.105541
chr21_187316230_T_G	PHE	qPHE1	chr21	187316230	T	G	missense_variant	MODERATE	Nt21g04632.1	p.Tyr88Ser	0.10774
chr21_187316243_C_T	PHE	qPHE1	chr21	187316243	C	T	missense_variant	MODERATE	Nt21g04632.1	p.Ala84Thr	0.106056
chr21_187316269_G_T	PHE	qPHE1	chr21	187316269	G	T	missense_variant	MODERATE	Nt21g04632.1	p.Thr75Lys	0.128572
chr21_187316278_A_C	PHE	qPHE1	chr21	187316278	A	C	missense_variant	MODERATE	Nt21g04632.1	p.Val72Gly	0.130089
chr21_187316282_A_C	PHE	qPHE1	chr21	187316282	A	C	missense_variant&splice_region_variant	MODERATE	Nt21g04632.1	p.Leu71Val	0.136083
chr21_187316826_C_T	PHE	qPHE1	chr21	187316826	C	T	missense_variant	MODERATE	Nt21g04632.1	p.Gly67Arg	0.132581
chr21_187316837_C_T	PHE	qPHE1	chr21	187316837	C	T	missense_variant	MODERATE	Nt21g04632.1	p.Arg63His	0.132581
chr21_187316864_A_G	PHE	qPHE1	chr21	187316864	A	G	missense_variant	MODERATE	Nt21g04632.1	p.Val54Ala	0.121114
chr21_187316865_C_T	PHE	qPHE1	chr21	187316865	C	T	missense_variant	MODERATE	Nt21g04632.1	p.Val54Ile	0.128129
chr21_187316910_T_C	PHE	qPHE1	chr21	187316910	T	C	missense_variant	MODERATE	Nt21g04632.1	p.Ile39Val	0.138581
chr21_187316958_T_C	PHE	qPHE1	chr21	187316958	T	C	splice_acceptor_variant&intron_variant	HIGH	Nt21g04632.1	chr21	0.13449
chr21_187317087_C_T	PHE	qPHE1	chr21	187317087	C	T	missense_variant&splice_region_variant	MODERATE	Nt21g04632.1	p.Arg23Lys	0.126906
chr21_187317124_T_C	PHE	qPHE1	chr21	187317124	T	C	missense_variant	MODERATE	Nt21g04632.1	p.Thr11Ala	0.126719
chr21_187317133_G_A	PHE	qPHE1	chr21	187317133	G	A	missense_variant	MODERATE	Nt21g04632.1	p.Pro8Ser	0.127015
chr21_187369730_G_T	PHE	qPHE1	chr21	187369730	G	T	missense_variant	MODERATE	Nt21g04633.1	p.Pro367His	0.124694
chr21_187369754_G_C	PHE	qPHE1	chr21	187369754	G	C	missense_variant	MODERATE	Nt21g04633.1	p.Pro359Arg	0.124694
chr21_187370792_T_G	PHE	qPHE1	chr21	187370792	T	G	missense_variant	MODERATE	Nt21g04633.1	p.Glu13Ala	0.125151
chr21_187382117_T_G	PHE	qPHE1	chr21	187382117	T	G	missense_variant	MODERATE	Nt21g04635.1	p.Gln190His	0.122671
chr21_187589682_C_T	PHE	qPHE1	chr21	187589682	C	T	missense_variant	MODERATE	Nt21g04639.1	p.Pro2119Ser	0.120895
chr21_187621601_T_C	PHE	qPHE1	chr21	187621601	T	C	missense_variant	MODERATE	Nt21g04641.1	p.Gln393Arg	0.135139
chr8_52573310_T_G	PHE	qPHE15	chr8	52573310	T	G	missense_variant	MODERATE	Nt08g01258.1	p.Ser448Ala	0.131416
chr8_55366972_T_C	PHE	qPHE15	chr8	55366972	T	C	missense_variant	MODERATE	Nt08g01309.1	p.Lys23Glu	0.133151
chr15_170645007_A_C	PHE	qPHE6	chr15	170645007	A	C	stop_lost&splice_region_variant	HIGH	Nt15g04033.1	p.Ter114Gluext*?	0.207904
chr15_170645150_A_G	PHE	qPHE6	chr15	170645150	A	G	missense_variant	MODERATE	Nt15g04033.1	p.Leu66Pro	0.183231
chr15_170645157_T_C	PHE	qPHE6	chr15	170645157	T	C	missense_variant	MODERATE	Nt15g04033.1	p.Thr64Ala	0.190827
chr15_170645166_C_T	PHE	qPHE6	chr15	170645166	C	T	missense_variant	MODERATE	Nt15g04033.1	p.Val61Ile	0.189969
chr15_170645169_A_G	PHE	qPHE6	chr15	170645169	A	G	missense_variant	MODERATE	Nt15g04033.1	p.Phe60Leu	0.189969
chr15_170645192_A_C	PHE	qPHE6	chr15	170645192	A	C	missense_variant	MODERATE	Nt15g04033.1	p.Leu52Trp	0.192666
chr15_170645196_A_G	PHE	qPHE6	chr15	170645196	A	G	missense_variant	MODERATE	Nt15g04033.1	p.Ser51Pro	0.192666
chr15_170645214_A_T	PHE	qPHE6	chr15	170645214	A	T	missense_variant	MODERATE	Nt15g04033.1	p.Phe45Ile	0.185559
chr15_170645260_C_A	PHE	qPHE6	chr15	170645260	C	A	missense_variant	MODERATE	Nt15g04033.1	p.Arg29Ser	0.197438
chr21_186219888_G_T	TAR	qTAR1	chr21	186219888	G	T	missense_variant	MODERATE	Nt21g04585.1	p.Leu708Ile	0.0819767
chr21_186220827_A_T	TAR	qTAR1	chr21	186220827	A	T	missense_variant	MODERATE	Nt21g04585.1	p.Ser626Thr	0.081065
chr21_186224978_A_C	TAR	qTAR1	chr21	186224978	A	C	missense_variant	MODERATE	Nt21g04585.1	p.Asp309Glu	0.0801867
chr21_186294427_TG_T	TAR	qTAR1	chr21	186294427	TG	T	frameshift_variant	HIGH	Nt21g04586.1	p.Ile237fs	0.0754481
chr21_186294487_A_G	TAR	qTAR1	chr21	186294487	A	G	missense_variant	MODERATE	Nt21g04586.1	p.Tyr217His	0.0811923
chr21_186294493_A_C	TAR	qTAR1	chr21	186294493	A	C	missense_variant	MODERATE	Nt21g04586.1	p.Tyr215Asp	0.0787047
chr21_186294541_G_A	TAR	qTAR1	chr21	186294541	G	A	missense_variant	MODERATE	Nt21g04586.1	p.Pro199Ser	0.0765135
chr21_186294661_A_G	TAR	qTAR1	chr21	186294661	A	G	missense_variant	MODERATE	Nt21g04586.1	p.Tyr159His	0.0768523
chr21_186294744_C_G	TAR	qTAR1	chr21	186294744	C	G	missense_variant	MODERATE	Nt21g04586.1	p.Gly131Ala	0.0823586
chr21_186294793_T_G	TAR	qTAR1	chr21	186294793	T	G	missense_variant	MODERATE	Nt21g04586.1	p.Ser115Arg	0.0815618
chr21_186294904_T_A	TAR	qTAR1	chr21	186294904	T	A	missense_variant	MODERATE	Nt21g04586.1	p.Thr78Ser	0.0797786
chr21_186294937_A_G	TAR	qTAR1	chr21	186294937	A	G	missense_variant	MODERATE	Nt21g04586.1	p.Tyr67His	0.0731984
chr21_186294940_A_G	TAR	qTAR1	chr21	186294940	A	G	missense_variant	MODERATE	Nt21g04586.1	p.Tyr66His	0.0786973
chr21_186294958_C_T	TAR	qTAR1	chr21	186294958	C	T	missense_variant	MODERATE	Nt21g04586.1	p.Asp60Asn	0.078456
chr21_186294973_G_T	TAR	qTAR1	chr21	186294973	G	T	missense_variant	MODERATE	Nt21g04586.1	p.Pro55Thr	0.0722319
chr21_186295005_G_A	TAR	qTAR1	chr21	186295005	G	A	missense_variant&splice_region_variant	MODERATE	Nt21g04586.1	p.Pro44Leu	0.0826288
chr21_186295006_C_T	TAR	qTAR1	chr21	186295006	C	T	splice_acceptor_variant&intron_variant	HIGH	Nt21g04586.1	chr21	0.0828555
chr21_186295210_A_G	TAR	qTAR1	chr21	186295210	A	G	missense_variant	MODERATE	Nt21g04586.1	p.Ser39Pro	0.0773609
chr21_186295287_G_T	TAR	qTAR1	chr21	186295287	G	T	missense_variant	MODERATE	Nt21g04586.1	p.Thr13Asn	0.0786195
chr21_186295305_T_G	TAR	qTAR1	chr21	186295305	T	G	missense_variant	MODERATE	Nt21g04586.1	p.His7Pro	0.0783784
chr21_186295306_G_C	TAR	qTAR1	chr21	186295306	G	C	missense_variant	MODERATE	Nt21g04586.1	p.His7Asp	0.0784861
chr21_186295322_C_A	TAR	qTAR1	chr21	186295322	C	A	start_lost	HIGH	Nt21g04586.1	p.Met1?	0.0784073
chr21_186301495_C_A	TAR	qTAR1	chr21	186301495	C	A	missense_variant	MODERATE	Nt21g04587.1	p.Val76Phe	0.0808509
chr21_186303285_G_T	TAR	qTAR1	chr21	186303285	G	T	missense_variant	MODERATE	Nt21g04588.1	p.Gln128Lys	0.0816462
chr21_186304033_TG_T	TAR	qTAR1	chr21	186304033	TG	T	frameshift_variant	HIGH	Nt21g04588.1	p.Ser44fs	0.0794196
chr21_186314161_G_T	TAR	qTAR1	chr21	186314161	G	T	missense_variant	MODERATE	Nt21g04589.1	p.Asp1179Glu	0.0751076
chr21_186314253_T_C	TAR	qTAR1	chr21	186314253	T	C	missense_variant	MODERATE	Nt21g04589.1	p.Arg1149Gly	0.0813469
chr21_186318800_T_C	TAR	qTAR1	chr21	186318800	T	C	missense_variant	MODERATE	Nt21g04589.1	p.Thr1059Ala	0.0826263
chr21_186319833_C_T	TAR	qTAR1	chr21	186319833	C	T	missense_variant	MODERATE	Nt21g04589.1	p.Val1053Ile	0.0807238
chr21_186333430_T_C	TAR	qTAR1	chr21	186333430	T	C	missense_variant	MODERATE	Nt21g04589.1	p.Asn449Asp	0.0770644
chr21_186336036_G_A	TAR	qTAR1	chr21	186336036	G	A	missense_variant	MODERATE	Nt21g04589.1	p.Pro294Ser	0.0757274
chr21_186336349_C_T	TAR	qTAR1	chr21	186336349	C	T	missense_variant	MODERATE	Nt21g04589.1	p.Cys232Tyr	0.0790027
chr21_186336659_G_A	TAR	qTAR1	chr21	186336659	G	A	stop_gained	HIGH	Nt21g04589.1	p.Gln129*	0.0836254
chr21_186342579_G_A	TAR	qTAR1	chr21	186342579	G	A	missense_variant	MODERATE	Nt21g04589.1	p.Pro3Ser	0.0775044
chr21_186407849_TTCCTAG_T	TAR	qTAR1	chr21	186407849	TTCCTAG	T	frameshift_variant&stop_lost&splice_region_variant	HIGH	Nt21g04593.1	p.Asp445fs	0.0756052
chr21_186407921_A_C	TAR	qTAR1	chr21	186407921	A	C	missense_variant	MODERATE	Nt21g04593.1	p.Asn423Lys	0.0801592
chr21_186407950_T_G	TAR	qTAR1	chr21	186407950	T	G	missense_variant	MODERATE	Nt21g04593.1	p.Lys414Gln	0.0811981
chr21_186407959_C_T	TAR	qTAR1	chr21	186407959	C	T	missense_variant	MODERATE	Nt21g04593.1	p.Gly411Arg	0.0804724
chr21_186407961_A_G	TAR	qTAR1	chr21	186407961	A	G	missense_variant	MODERATE	Nt21g04593.1	p.Ile410Thr	0.0809355
chr21_186407976_T_C	TAR	qTAR1	chr21	186407976	T	C	missense_variant	MODERATE	Nt21g04593.1	p.Glu405Gly	0.0823964
chr21_186407977_C_T	TAR	qTAR1	chr21	186407977	C	T	missense_variant	MODERATE	Nt21g04593.1	p.Glu405Lys	0.0823964
chr21_186408007_A_G	TAR	qTAR1	chr21	186408007	A	G	missense_variant	MODERATE	Nt21g04593.1	p.Cys395Arg	0.0818216
chr21_186408051_A_G	TAR	qTAR1	chr21	186408051	A	G	missense_variant	MODERATE	Nt21g04593.1	p.Leu380Ser	0.0790729
chr21_186408091_T_G	TAR	qTAR1	chr21	186408091	T	G	missense_variant	MODERATE	Nt21g04593.1	p.Ile367Leu	0.083982
chr21_186408100_T_G	TAR	qTAR1	chr21	186408100	T	G	missense_variant	MODERATE	Nt21g04593.1	p.Ile364Leu	0.083982
chr21_186408114_T_C	TAR	qTAR1	chr21	186408114	T	C	missense_variant	MODERATE	Nt21g04593.1	p.His359Arg	0.0829192
chr21_186408115_G_A	TAR	qTAR1	chr21	186408115	G	A	missense_variant	MODERATE	Nt21g04593.1	p.His359Tyr	0.0829192
chr21_186408126_C_T	TAR	qTAR1	chr21	186408126	C	T	missense_variant	MODERATE	Nt21g04593.1	p.Cys355Tyr	0.0829192
chr21_186408139_A_G	TAR	qTAR1	chr21	186408139	A	G	missense_variant	MODERATE	Nt21g04593.1	p.Trp351Arg	0.0814785
chr21_186408147_G_A	TAR	qTAR1	chr21	186408147	G	A	missense_variant	MODERATE	Nt21g04593.1	p.Thr348Ile	0.0822854
chr21_186408162_A_G	TAR	qTAR1	chr21	186408162	A	G	missense_variant	MODERATE	Nt21g04593.1	p.Val343Ala	0.0798007
chr21_186408181_C_G	TAR	qTAR1	chr21	186408181	C	G	missense_variant	MODERATE	Nt21g04593.1	p.Ala337Pro	0.0838161
chr21_186408199_T_C	TAR	qTAR1	chr21	186408199	T	C	missense_variant	MODERATE	Nt21g04593.1	p.Met331Val	0.0900696
chr21_186408307_C_T	TAR	qTAR1	chr21	186408307	C	T	missense_variant	MODERATE	Nt21g04593.1	p.Val295Ile	0.0809988
chr21_186408351_C_T	TAR	qTAR1	chr21	186408351	C	T	missense_variant	MODERATE	Nt21g04593.1	p.Arg280Gln	0.0807856
chr21_186408545_C_T	TAR	qTAR1	chr21	186408545	C	T	missense_variant	MODERATE	Nt21g04593.1	p.Glu233Lys	0.0869431
chr21_186408556_G_A	TAR	qTAR1	chr21	186408556	G	A	missense_variant	MODERATE	Nt21g04593.1	p.Ser229Leu	0.0869431
chr21_186408557_A_G	TAR	qTAR1	chr21	186408557	A	G	missense_variant	MODERATE	Nt21g04593.1	p.Ser229Pro	0.0869431
chr21_186408611_T_C	TAR	qTAR1	chr21	186408611	T	C	missense_variant	MODERATE	Nt21g04593.1	p.Lys211Glu	0.0819892
chr21_186408613_G_A	TAR	qTAR1	chr21	186408613	G	A	missense_variant	MODERATE	Nt21g04593.1	p.Ser210Phe	0.0819892
chr21_186408628_A_C	TAR	qTAR1	chr21	186408628	A	C	missense_variant	MODERATE	Nt21g04593.1	p.Leu205Arg	0.0826452
chr21_186408640_G_A	TAR	qTAR1	chr21	186408640	G	A	missense_variant	MODERATE	Nt21g04593.1	p.Pro201Leu	0.0826452
chr21_186408662_C_A	TAR	qTAR1	chr21	186408662	C	A	missense_variant	MODERATE	Nt21g04593.1	p.Val194Phe	0.0851688
chr21_186408670_T_C	TAR	qTAR1	chr21	186408670	T	C	missense_variant	MODERATE	Nt21g04593.1	p.Lys191Arg	0.0842763
chr21_186409783_G_A	TAR	qTAR1	chr21	186409783	G	A	missense_variant	MODERATE	Nt21g04593.1	p.Pro138Leu	0.0787324
chr21_186409796_TG_T	TAR	qTAR1	chr21	186409796	TG	T	frameshift_variant	HIGH	Nt21g04593.1	p.Asn133fs	0.0758249
chr21_186409812_TA_T	TAR	qTAR1	chr21	186409812	TA	T	frameshift_variant	HIGH	Nt21g04593.1	p.Ile128fs	0.0738957
chr21_186409828_T_G	TAR	qTAR1	chr21	186409828	T	G	missense_variant	MODERATE	Nt21g04593.1	p.Tyr123Ser	0.075562
chr21_186409847_C_T	TAR	qTAR1	chr21	186409847	C	T	missense_variant	MODERATE	Nt21g04593.1	p.Val117Met	0.0934092
chr21_186411004_G_T	TAR	qTAR1	chr21	186411004	G	T	missense_variant	MODERATE	Nt21g04593.1	p.Ser78Arg	0.0888547
chr21_186411010_T_A	TAR	qTAR1	chr21	186411010	T	A	missense_variant	MODERATE	Nt21g04593.1	p.Glu76Asp	0.0851819
chr21_186411014_C_A	TAR	qTAR1	chr21	186411014	C	A	missense_variant	MODERATE	Nt21g04593.1	p.Arg75Leu	0.0842414
chr21_186411709_G_A	TAR	qTAR1	chr21	186411709	G	A	stop_gained	HIGH	Nt21g04594.1	p.Arg183*	0.089661
chr21_186411715_T_C	TAR	qTAR1	chr21	186411715	T	C	missense_variant	MODERATE	Nt21g04594.1	p.Arg181Gly	0.0895082
chr21_186411741_T_C	TAR	qTAR1	chr21	186411741	T	C	missense_variant	MODERATE	Nt21g04594.1	p.His172Arg	0.0860952
chr21_186411742_G_A	TAR	qTAR1	chr21	186411742	G	A	missense_variant	MODERATE	Nt21g04594.1	p.His172Tyr	0.0860952
chr21_186411748_C_T	TAR	qTAR1	chr21	186411748	C	T	missense_variant	MODERATE	Nt21g04594.1	p.Ala170Thr	0.0876295
chr21_186411759_G_T	TAR	qTAR1	chr21	186411759	G	T	missense_variant	MODERATE	Nt21g04594.1	p.Thr166Lys	0.0839208
chr21_186411760_T_G	TAR	qTAR1	chr21	186411760	T	G	missense_variant	MODERATE	Nt21g04594.1	p.Thr166Pro	0.0839208
chr21_186411867_C_T	TAR	qTAR1	chr21	186411867	C	T	missense_variant	MODERATE	Nt21g04594.1	p.Arg130His	0.0808055
chr21_186420858_G_A	TAR	qTAR1	chr21	186420858	G	A	missense_variant	MODERATE	Nt21g04595.1	p.His124Tyr	0.0860818
chr21_186420876_C_T	TAR	qTAR1	chr21	186420876	C	T	missense_variant	MODERATE	Nt21g04595.1	p.Glu118Lys	0.0888903
chr21_186420885_T_C	TAR	qTAR1	chr21	186420885	T	C	missense_variant	MODERATE	Nt21g04595.1	p.Ile115Val	0.0861514
chr21_186420942_T_C	TAR	qTAR1	chr21	186420942	T	C	missense_variant	MODERATE	Nt21g04595.1	p.Thr96Ala	0.090827
chr21_186420953_T_G	TAR	qTAR1	chr21	186420953	T	G	missense_variant	MODERATE	Nt21g04595.1	p.Glu92Ala	0.0934755
chr21_186420955_A_C	TAR	qTAR1	chr21	186420955	A	C	missense_variant	MODERATE	Nt21g04595.1	p.Ile91Met	0.0934755
chr21_186422437_G_A	TAR	qTAR1	chr21	186422437	G	A	stop_gained	HIGH	Nt21g04595.1	p.Arg22*	0.0902509
chr21_186422463_T_C	TAR	qTAR1	chr21	186422463	T	C	missense_variant	MODERATE	Nt21g04595.1	p.Lys13Arg	0.0801705
chr21_186422482_G_A	TAR	qTAR1	chr21	186422482	G	A	missense_variant	MODERATE	Nt21g04595.1	p.Pro7Ser	0.0795144
chr21_186430476_G_A	TAR	qTAR1	chr21	186430476	G	A	missense_variant	MODERATE	Nt21g04597.1	p.Arg85Gln	0.0775465
chr21_186430479_T_C	TAR	qTAR1	chr21	186430479	T	C	missense_variant	MODERATE	Nt21g04597.1	p.Met86Thr	0.0772781
chr21_186430525_G_C	TAR	qTAR1	chr21	186430525	G	C	splice_donor_variant&intron_variant	HIGH	Nt21g04597.1	chr21	0.0847962
chr21_186432964_C_T	TAR	qTAR1	chr21	186432964	C	T	missense_variant	MODERATE	Nt21g04597.1	p.Arg181Cys	0.087485
chr21_186432967_G_A	TAR	qTAR1	chr21	186432967	G	A	missense_variant	MODERATE	Nt21g04597.1	p.Gly182Arg	0.087485
chr21_186433613_G_T	TAR	qTAR1	chr21	186433613	G	T	splice_acceptor_variant&intron_variant	HIGH	Nt21g04597.1	chr21	0.077072
chr21_186433625_G_T	TAR	qTAR1	chr21	186433625	G	T	missense_variant	MODERATE	Nt21g04597.1	p.Glu202Asp	0.0793552
chr21_186433630_G_A	TAR	qTAR1	chr21	186433630	G	A	missense_variant	MODERATE	Nt21g04597.1	p.Arg204Lys	0.0793552
chr21_186433645_T_C	TAR	qTAR1	chr21	186433645	T	C	missense_variant	MODERATE	Nt21g04597.1	p.Val209Ala	0.0778539
chr21_186435713_T_C	TAR	qTAR1	chr21	186435713	T	C	missense_variant	MODERATE	Nt21g04597.1	p.Val220Ala	0.0793182
chr21_186435724_C_T	TAR	qTAR1	chr21	186435724	C	T	stop_gained	HIGH	Nt21g04597.1	p.Arg224*	0.0806363
chr21_186435960_TGAAGGATTTCAAGGTCG_T	TAR	qTAR1	chr21	186435960	TGAAGGATTTCAAGGTCG	T	frameshift_variant&splice_acceptor_variant&splice_region_variant&intron_variant	HIGH	Nt21g04597.1	p.Gly230fs	0.0791348
chr21_186445689_A_G	TAR	qTAR1	chr21	186445689	A	G	missense_variant&splice_region_variant	MODERATE	Nt21g04597.1	p.Arg244Gly	0.0804717
chr21_186445690_G_A	TAR	qTAR1	chr21	186445690	G	A	missense_variant	MODERATE	Nt21g04597.1	p.Arg244Lys	0.0804717
chr21_186445704_G_A	TAR	qTAR1	chr21	186445704	G	A	missense_variant	MODERATE	Nt21g04597.1	p.Val249Ile	0.0798733
chr21_186445716_A_G	TAR	qTAR1	chr21	186445716	A	G	missense_variant	MODERATE	Nt21g04597.1	p.Ile253Val	0.0827287
chr21_186445722_G_A	TAR	qTAR1	chr21	186445722	G	A	missense_variant	MODERATE	Nt21g04597.1	p.Gly255Arg	0.0827287
chr21_186445728_G_T	TAR	qTAR1	chr21	186445728	G	T	stop_gained	HIGH	Nt21g04597.1	p.Glu257*	0.0827746
chr21_186445750_T_C	TAR	qTAR1	chr21	186445750	T	C	missense_variant	MODERATE	Nt21g04597.1	p.Val264Ala	0.0834163
chr21_186445755_A_G	TAR	qTAR1	chr21	186445755	A	G	missense_variant	MODERATE	Nt21g04597.1	p.Lys266Glu	0.0822283
chr21_186445765_C_T	TAR	qTAR1	chr21	186445765	C	T	missense_variant	MODERATE	Nt21g04597.1	p.Thr269Ile	0.0822203
chr21_186449498_G_C	TAR	qTAR1	chr21	186449498	G	C	missense_variant	MODERATE	Nt21g04598.1	p.His305Asp	0.0809848
chr21_186449893_T_G	TAR	qTAR1	chr21	186449893	T	G	missense_variant	MODERATE	Nt21g04598.1	p.Lys276Thr	0.0741932
chr21_186455714_A_G	TAR	qTAR1	chr21	186455714	A	G	missense_variant	MODERATE	Nt21g04598.1	p.Leu204Pro	0.0809162
chr21_186455907_T_C	TAR	qTAR1	chr21	186455907	T	C	missense_variant	MODERATE	Nt21g04598.1	p.Arg140Gly	0.0777176
chr21_186455918_G_T	TAR	qTAR1	chr21	186455918	G	T	missense_variant	MODERATE	Nt21g04598.1	p.Thr136Lys	0.0777329
chr21_186455957_C_G	TAR	qTAR1	chr21	186455957	C	G	missense_variant	MODERATE	Nt21g04598.1	p.Arg123Pro	0.0784369
chr21_186486228_G_T	TAR	qTAR1	chr21	186486228	G	T	missense_variant	MODERATE	Nt21g04599.1	p.Gln508Lys	0.0801592
chr21_186486573_G_A	TAR	qTAR1	chr21	186486573	G	A	missense_variant	MODERATE	Nt21g04599.1	p.Ala451Val	0.0846171
chr21_186486720_C_T	TAR	qTAR1	chr21	186486720	C	T	missense_variant	MODERATE	Nt21g04599.1	p.Arg433His	0.0805676
chr21_186488558_G_T	TAR	qTAR1	chr21	186488558	G	T	missense_variant	MODERATE	Nt21g04599.1	p.Gln214Lys	0.079976
chr21_186488577_A_C	TAR	qTAR1	chr21	186488577	A	C	missense_variant	MODERATE	Nt21g04599.1	p.His207Gln	0.0805782
chr21_186488617_C_T	TAR	qTAR1	chr21	186488617	C	T	missense_variant	MODERATE	Nt21g04599.1	p.Gly194Asp	0.0784643
chr21_186489077_T_C	TAR	qTAR1	chr21	186489077	T	C	missense_variant	MODERATE	Nt21g04599.1	p.Thr73Ala	0.0801257
chr21_186489085_T_C	TAR	qTAR1	chr21	186489085	T	C	missense_variant	MODERATE	Nt21g04599.1	p.Asp70Gly	0.0802929
chr21_186489203_T_G	TAR	qTAR1	chr21	186489203	T	G	missense_variant	MODERATE	Nt21g04599.1	p.Thr31Pro	0.083245
chr21_186489215_G_A	TAR	qTAR1	chr21	186489215	G	A	missense_variant	MODERATE	Nt21g04599.1	p.Leu27Phe	0.0820283
chr21_186489229_G_C	TAR	qTAR1	chr21	186489229	G	C	missense_variant	MODERATE	Nt21g04599.1	p.Ser22Cys	0.0793055
chr21_186489283_G_A	TAR	qTAR1	chr21	186489283	G	A	missense_variant	MODERATE	Nt21g04599.1	p.Pro4Leu	0.0806529
chr21_186493201_T_A	TAR	qTAR1	chr21	186493201	T	A	missense_variant	MODERATE	Nt21g04600.1	p.Ile401Phe	0.0816655
chr21_186493832_C_T	TAR	qTAR1	chr21	186493832	C	T	missense_variant	MODERATE	Nt21g04600.1	p.Asp359Asn	0.0761611
chr21_186494969_T_G	TAR	qTAR1	chr21	186494969	T	G	missense_variant	MODERATE	Nt21g04600.1	p.Tyr216Ser	0.0895655
chr21_186494996_T_C	TAR	qTAR1	chr21	186494996	T	C	missense_variant	MODERATE	Nt21g04600.1	p.His207Arg	0.081547
chr21_186495126_T_C	TAR	qTAR1	chr21	186495126	T	C	missense_variant	MODERATE	Nt21g04600.1	p.Thr164Ala	0.0779745
chr21_186495404_C_T	TAR	qTAR1	chr21	186495404	C	T	missense_variant	MODERATE	Nt21g04600.1	p.Arg71Gln	0.0848967
chr21_186499088_T_C	TAR	qTAR1	chr21	186499088	T	C	missense_variant	MODERATE	Nt21g04601.1	p.Arg254Gly	0.0775549
chr21_186499558_G_T	TAR	qTAR1	chr21	186499558	G	T	missense_variant	MODERATE	Nt21g04601.1	p.Pro97His	0.0796567
chr21_186533690_C_T	TAR	qTAR1	chr21	186533690	C	T	missense_variant	MODERATE	Nt21g04602.1	p.Ala611Thr	0.0791446
chr21_186534050_C_T	TAR	qTAR1	chr21	186534050	C	T	missense_variant	MODERATE	Nt21g04602.1	p.Glu491Lys	0.0786625
chr21_186534062_T_C	TAR	qTAR1	chr21	186534062	T	C	missense_variant	MODERATE	Nt21g04602.1	p.Ile487Val	0.0788377
chr21_186534073_A_G	TAR	qTAR1	chr21	186534073	A	G	missense_variant	MODERATE	Nt21g04602.1	p.Ile483Thr	0.0795806
chr21_186534223_A_G	TAR	qTAR1	chr21	186534223	A	G	missense_variant	MODERATE	Nt21g04602.1	p.Met433Thr	0.0832957
chr21_186534344_T_A	TAR	qTAR1	chr21	186534344	T	A	missense_variant	MODERATE	Nt21g04602.1	p.Thr393Ser	0.0792105
chr21_186535384_G_A	TAR	qTAR1	chr21	186535384	G	A	missense_variant	MODERATE	Nt21g04602.1	p.Thr46Ile	0.088366
chr21_186539831_TA_T	TAR	qTAR1	chr21	186539831	TA	T	frameshift_variant	HIGH	Nt21g04604.1	p.Asn302fs	0.0794611
chr21_186539940_T_TC	TAR	qTAR1	chr21	186539940	T	TC	frameshift_variant	HIGH	Nt21g04604.1	p.Pro266fs	0.0867911
chr21_186574511_G_T	TAR	qTAR1	chr21	186574511	G	T	missense_variant	MODERATE	Nt21g04605.1	p.Arg386Ile	0.0746741
chr21_186748528_G_T	TAR	qTAR1	chr21	186748528	G	T	missense_variant	MODERATE	Nt21g04611.1	p.His37Gln	0.078914
chr21_186750991_C_T	TAR	qTAR1	chr21	186750991	C	T	missense_variant	MODERATE	Nt21g04612.1	p.Ala357Thr	0.0773785
chr21_186751808_T_A	TAR	qTAR1	chr21	186751808	T	A	missense_variant	MODERATE	Nt21g04612.1	p.Lys84Asn	0.0752577
chr21_186752023_G_A	TAR	qTAR1	chr21	186752023	G	A	missense_variant	MODERATE	Nt21g04612.1	p.Leu13Phe	0.0759522
chr21_186761596_C_T	TAR	qTAR1	chr21	186761596	C	T	start_lost	HIGH	Nt21g04614.1	p.Met1?	0.0721323
chr21_186761597_A_G	TAR	qTAR1	chr21	186761597	A	G	start_lost	HIGH	Nt21g04614.1	p.Met1?	0.0721323
chr21_186824561_G_A	TAR	qTAR1	chr21	186824561	G	A	missense_variant	MODERATE	Nt21g04615.1	p.Pro67Ser	0.0744251
chr21_186824583_A_C	TAR	qTAR1	chr21	186824583	A	C	stop_gained	HIGH	Nt21g04615.1	p.Tyr59*	0.0758903
chr21_186866189_T_G	TAR	qTAR1	chr21	186866189	T	G	missense_variant&splice_region_variant	MODERATE	Nt21g04616.1	p.Cys15Gly	0.0722411
chr21_186866334_G_A	TAR	qTAR1	chr21	186866334	G	A	missense_variant	MODERATE	Nt21g04616.1	p.Asp32Asn	0.0758897
chr21_186872401_A_G	TAR	qTAR1	chr21	186872401	A	G	missense_variant&splice_region_variant	MODERATE	Nt21g04617.1	p.Cys269Arg	0.0738995
chr21_186960664_G_A	TAR	qTAR1	chr21	186960664	G	A	missense_variant	MODERATE	Nt21g04619.1	p.Gly163Asp	0.0743646
chr21_186966356_G_A	TAR	qTAR1	chr21	186966356	G	A	missense_variant	MODERATE	Nt21g04620.1	p.Val82Ile	0.0732411
chr21_186966387_C_T	TAR	qTAR1	chr21	186966387	C	T	missense_variant	MODERATE	Nt21g04620.1	p.Ser92Leu	0.0732202
chr21_186992924_T_C	TAR	qTAR1	chr21	186992924	T	C	missense_variant	MODERATE	Nt21g04621.1	p.Ser162Pro	0.0688492
chr21_186993056_A_G	TAR	qTAR1	chr21	186993056	A	G	missense_variant	MODERATE	Nt21g04621.1	p.Ser206Gly	0.0714273
chr21_187084623_T_C	TAR	qTAR1	chr21	187084623	T	C	missense_variant	MODERATE	Nt21g04623.1	p.Leu53Pro	0.0635849
chr21_187084625_A_G	TAR	qTAR1	chr21	187084625	A	G	missense_variant	MODERATE	Nt21g04623.1	p.Thr54Ala	0.057844
chr21_187084698_T_C	TAR	qTAR1	chr21	187084698	T	C	missense_variant	MODERATE	Nt21g04623.1	p.Phe78Ser	0.0677221
chr21_187261148_T_C	TAR	qTAR1	chr21	187261148	T	C	missense_variant	MODERATE	Nt21g04629.1	p.Glu344Gly	0.0727808
chr21_187265902_C_A	TAR	qTAR1	chr21	187265902	C	A	missense_variant	MODERATE	Nt21g04629.1	p.Gly192Val	0.0682402
chr21_187269014_A_T	TAR	qTAR1	chr21	187269014	A	T	missense_variant	MODERATE	Nt21g04629.1	p.Val61Asp	0.0734392
chr21_187299515_A_G	TAR	qTAR1	chr21	187299515	A	G	missense_variant	MODERATE	Nt21g04630.1	p.Arg19Gly	0.0744195
chr21_187299623_C_A	TAR	qTAR1	chr21	187299623	C	A	missense_variant	MODERATE	Nt21g04630.1	p.Pro37Thr	0.082525
chr21_187299648_T_A	TAR	qTAR1	chr21	187299648	T	A	missense_variant	MODERATE	Nt21g04630.1	p.Phe45Tyr	0.0792943
chr21_187299728_T_C	TAR	qTAR1	chr21	187299728	T	C	missense_variant	MODERATE	Nt21g04630.1	p.Tyr72His	0.0660099
chr21_187299730_CA_C	TAR	qTAR1	chr21	187299730	CA	C	frameshift_variant	HIGH	Nt21g04630.1	p.Lys74fs	0.0670465
chr21_187299736_A_T	TAR	qTAR1	chr21	187299736	A	T	missense_variant	MODERATE	Nt21g04630.1	p.Lys74Asn	0.0670465
chr21_187303208_A_G	TAR	qTAR1	chr21	187303208	A	G	missense_variant	MODERATE	Nt21g04631.1	p.Met6Val	0.0733924
chr21_187303217_C_T	TAR	qTAR1	chr21	187303217	C	T	missense_variant	MODERATE	Nt21g04631.1	p.His9Tyr	0.0730203
chr21_187303220_G_A	TAR	qTAR1	chr21	187303220	G	A	missense_variant	MODERATE	Nt21g04631.1	p.Gly10Ser	0.0730203
chr21_187303224_A_G	TAR	qTAR1	chr21	187303224	A	G	missense_variant	MODERATE	Nt21g04631.1	p.Asp11Gly	0.0730203
chr21_187303244_C_T	TAR	qTAR1	chr21	187303244	C	T	stop_gained	HIGH	Nt21g04631.1	p.Gln18*	0.0735834
chr21_187303477_G_A	TAR	qTAR1	chr21	187303477	G	A	missense_variant	MODERATE	Nt21g04631.1	p.Ala71Thr	0.0693719
chr21_187303526_T_A	TAR	qTAR1	chr21	187303526	T	A	missense_variant	MODERATE	Nt21g04631.1	p.Val87Asp	0.0725763
chr21_187303577_T_A	TAR	qTAR1	chr21	187303577	T	A	missense_variant	MODERATE	Nt21g04631.1	p.Ile104Asn	0.071012
chr21_187303581_G_C	TAR	qTAR1	chr21	187303581	G	C	missense_variant	MODERATE	Nt21g04631.1	p.Glu105Asp	0.071012
chr21_187303586_T_C	TAR	qTAR1	chr21	187303586	T	C	missense_variant	MODERATE	Nt21g04631.1	p.Val107Ala	0.0632648
chr21_187303597_C_T	TAR	qTAR1	chr21	187303597	C	T	stop_gained	HIGH	Nt21g04631.1	p.Gln111*	0.0685889
chr21_187303606_T_C	TAR	qTAR1	chr21	187303606	T	C	missense_variant	MODERATE	Nt21g04631.1	p.Ser114Pro	0.0667988
chr21_187303616_C_G	TAR	qTAR1	chr21	187303616	C	G	missense_variant	MODERATE	Nt21g04631.1	p.Thr117Arg	0.0648039
chr21_187303630_G_A	TAR	qTAR1	chr21	187303630	G	A	missense_variant	MODERATE	Nt21g04631.1	p.Glu122Lys	0.0683435
chr21_187303642_C_A	TAR	qTAR1	chr21	187303642	C	A	missense_variant	MODERATE	Nt21g04631.1	p.Pro126Thr	0.0773019
chr21_187303643_C_T	TAR	qTAR1	chr21	187303643	C	T	missense_variant	MODERATE	Nt21g04631.1	p.Pro126Leu	0.0773019
chr21_187303657_G_A	TAR	qTAR1	chr21	187303657	G	A	missense_variant	MODERATE	Nt21g04631.1	p.Glu131Lys	0.0794928
chr21_187303689_G_A	TAR	qTAR1	chr21	187303689	G	A	missense_variant	MODERATE	Nt21g04631.1	p.Met141Ile	0.0766192
chr21_187303723_A_G	TAR	qTAR1	chr21	187303723	A	G	missense_variant	MODERATE	Nt21g04631.1	p.Lys153Glu	0.068858
chr21_187303725_A_C	TAR	qTAR1	chr21	187303725	A	C	missense_variant	MODERATE	Nt21g04631.1	p.Lys153Asn	0.068858
chr21_187303735_T_G	TAR	qTAR1	chr21	187303735	T	G	missense_variant	MODERATE	Nt21g04631.1	p.Ser157Ala	0.0698664
chr21_187303762_A_G	TAR	qTAR1	chr21	187303762	A	G	missense_variant	MODERATE	Nt21g04631.1	p.Met166Val	0.0735588
chr21_187303769_C_A	TAR	qTAR1	chr21	187303769	C	A	stop_gained	HIGH	Nt21g04631.1	p.Ser168*	0.0735588
chr21_187303798_C_A	TAR	qTAR1	chr21	187303798	C	A	missense_variant	MODERATE	Nt21g04631.1	p.Arg178Ser	0.0750519
chr21_187303826_G_C	TAR	qTAR1	chr21	187303826	G	C	missense_variant	MODERATE	Nt21g04631.1	p.Ser187Thr	0.0760344
chr21_187303840_C_T	TAR	qTAR1	chr21	187303840	C	T	missense_variant	MODERATE	Nt21g04631.1	p.Arg192Cys	0.0771694
chr21_187303853_T_C	TAR	qTAR1	chr21	187303853	T	C	missense_variant	MODERATE	Nt21g04631.1	p.Val196Ala	0.0832237
chr21_187303865_A_C	TAR	qTAR1	chr21	187303865	A	C	missense_variant	MODERATE	Nt21g04631.1	p.Tyr200Ser	0.0821559
chr21_187303889_A_G	TAR	qTAR1	chr21	187303889	A	G	missense_variant	MODERATE	Nt21g04631.1	p.Tyr208Cys	0.0776848
chr21_187303891_C_T	TAR	qTAR1	chr21	187303891	C	T	missense_variant	MODERATE	Nt21g04631.1	p.Arg209Cys	0.0759987
chr21_187305930_C_T	TAR	qTAR1	chr21	187305930	C	T	missense_variant	MODERATE	Nt21g04632.1	p.Arg365Lys	0.0795779
chr21_187305964_C_A	TAR	qTAR1	chr21	187305964	C	A	missense_variant	MODERATE	Nt21g04632.1	p.Asp354Tyr	0.0833386
chr21_187305972_T_C	TAR	qTAR1	chr21	187305972	T	C	missense_variant	MODERATE	Nt21g04632.1	p.Asp351Gly	0.0829516
chr21_187305984_T_C	TAR	qTAR1	chr21	187305984	T	C	missense_variant	MODERATE	Nt21g04632.1	p.Gln347Arg	0.0860335
chr21_187306161_T_G	TAR	qTAR1	chr21	187306161	T	G	missense_variant	MODERATE	Nt21g04632.1	p.Asp315Ala	0.0763579
chr21_187306185_G_A	TAR	qTAR1	chr21	187306185	G	A	missense_variant	MODERATE	Nt21g04632.1	p.Thr307Ile	0.0790782
chr21_187306399_C_T	TAR	qTAR1	chr21	187306399	C	T	missense_variant	MODERATE	Nt21g04632.1	p.Asp272Asn	0.0841098
chr21_187315285_C_T	TAR	qTAR1	chr21	187315285	C	T	missense_variant	MODERATE	Nt21g04632.1	p.Arg178His	0.0687339
chr21_187315304_G_A	TAR	qTAR1	chr21	187315304	G	A	missense_variant	MODERATE	Nt21g04632.1	p.Arg172Cys	0.0721437
chr21_187315346_G_A	TAR	qTAR1	chr21	187315346	G	A	missense_variant	MODERATE	Nt21g04632.1	p.Pro158Ser	0.0712236
chr21_187315355_C_A	TAR	qTAR1	chr21	187315355	C	A	missense_variant	MODERATE	Nt21g04632.1	p.Ala155Ser	0.0715876
chr21_187315361_C_A	TAR	qTAR1	chr21	187315361	C	A	stop_gained	HIGH	Nt21g04632.1	p.Glu153*	0.0715876
chr21_187315393_C_T	TAR	qTAR1	chr21	187315393	C	T	missense_variant	MODERATE	Nt21g04632.1	p.Arg142Lys	0.0765091
chr21_187315427_A_T	TAR	qTAR1	chr21	187315427	A	T	missense_variant	MODERATE	Nt21g04632.1	p.Cys131Ser	0.0805739
chr21_187315430_T_C	TAR	qTAR1	chr21	187315430	T	C	missense_variant	MODERATE	Nt21g04632.1	p.Ser130Gly	0.0805739
chr21_187315440_C_T	TAR	qTAR1	chr21	187315440	C	T	missense_variant	MODERATE	Nt21g04632.1	p.Met126Ile	0.0876437
chr21_187315442_T_C	TAR	qTAR1	chr21	187315442	T	C	missense_variant	MODERATE	Nt21g04632.1	p.Met126Val	0.0876437
chr21_187315453_C_T	TAR	qTAR1	chr21	187315453	C	T	missense_variant	MODERATE	Nt21g04632.1	p.Gly122Glu	0.0864149
chr21_187315456_G_T	TAR	qTAR1	chr21	187315456	G	T	missense_variant	MODERATE	Nt21g04632.1	p.Thr121Lys	0.085477
chr21_187315457_T_C	TAR	qTAR1	chr21	187315457	T	C	missense_variant	MODERATE	Nt21g04632.1	p.Thr121Ala	0.085477
chr21_187315489_C_T	TAR	qTAR1	chr21	187315489	C	T	missense_variant	MODERATE	Nt21g04632.1	p.Arg110Gln	0.0740477
chr21_187315499_T_G	TAR	qTAR1	chr21	187315499	T	G	missense_variant	MODERATE	Nt21g04632.1	p.Lys107Gln	0.074529
chr21_187315508_C_T	TAR	qTAR1	chr21	187315508	C	T	missense_variant	MODERATE	Nt21g04632.1	p.Gly104Ser	0.073876
chr21_187316230_T_G	TAR	qTAR1	chr21	187316230	T	G	missense_variant	MODERATE	Nt21g04632.1	p.Tyr88Ser	0.0738842
chr21_187316243_C_T	TAR	qTAR1	chr21	187316243	C	T	missense_variant	MODERATE	Nt21g04632.1	p.Ala84Thr	0.0732693
chr21_187316269_G_T	TAR	qTAR1	chr21	187316269	G	T	missense_variant	MODERATE	Nt21g04632.1	p.Thr75Lys	0.0752733
chr21_187316278_A_C	TAR	qTAR1	chr21	187316278	A	C	missense_variant	MODERATE	Nt21g04632.1	p.Val72Gly	0.0738909
chr21_187316282_A_C	TAR	qTAR1	chr21	187316282	A	C	missense_variant&splice_region_variant	MODERATE	Nt21g04632.1	p.Leu71Val	0.0738909
chr21_187316826_C_T	TAR	qTAR1	chr21	187316826	C	T	missense_variant	MODERATE	Nt21g04632.1	p.Gly67Arg	0.0691669
chr21_187316837_C_T	TAR	qTAR1	chr21	187316837	C	T	missense_variant	MODERATE	Nt21g04632.1	p.Arg63His	0.0731376
chr21_187316864_A_G	TAR	qTAR1	chr21	187316864	A	G	missense_variant	MODERATE	Nt21g04632.1	p.Val54Ala	0.0758599
chr21_187316865_C_T	TAR	qTAR1	chr21	187316865	C	T	missense_variant	MODERATE	Nt21g04632.1	p.Val54Ile	0.0758837
chr21_187316910_T_C	TAR	qTAR1	chr21	187316910	T	C	missense_variant	MODERATE	Nt21g04632.1	p.Ile39Val	0.0727601
chr21_187316958_T_C	TAR	qTAR1	chr21	187316958	T	C	splice_acceptor_variant&intron_variant	HIGH	Nt21g04632.1	chr21	0.0700338
chr21_187317087_C_T	TAR	qTAR1	chr21	187317087	C	T	missense_variant&splice_region_variant	MODERATE	Nt21g04632.1	p.Arg23Lys	0.072921
chr21_187317124_T_C	TAR	qTAR1	chr21	187317124	T	C	missense_variant	MODERATE	Nt21g04632.1	p.Thr11Ala	0.0721988
chr21_187317133_G_A	TAR	qTAR1	chr21	187317133	G	A	missense_variant	MODERATE	Nt21g04632.1	p.Pro8Ser	0.0721988
chr21_187369730_G_T	TAR	qTAR1	chr21	187369730	G	T	missense_variant	MODERATE	Nt21g04633.1	p.Pro367His	0.0724311
chr21_187369754_G_C	TAR	qTAR1	chr21	187369754	G	C	missense_variant	MODERATE	Nt21g04633.1	p.Pro359Arg	0.0714712
chr21_187370792_T_G	TAR	qTAR1	chr21	187370792	T	G	missense_variant	MODERATE	Nt21g04633.1	p.Glu13Ala	0.0689028
chr21_187382117_T_G	TAR	qTAR1	chr21	187382117	T	G	missense_variant	MODERATE	Nt21g04635.1	p.Gln190His	0.0733764
chr21_187589682_C_T	TAR	qTAR1	chr21	187589682	C	T	missense_variant	MODERATE	Nt21g04639.1	p.Pro2119Ser	0.0776045
chr21_187621601_T_C	TAR	qTAR1	chr21	187621601	T	C	missense_variant	MODERATE	Nt21g04641.1	p.Gln393Arg	0.0763777
chr8_7077368_C_T	TAR	qTAR15	chr8	7077368	C	T	missense_variant	MODERATE	Nt08g00262.1	p.Met299Ile	0.0727833
chr8_7135177_T_C	TAR	qTAR15	chr8	7135177	T	C	missense_variant	MODERATE	Nt08g00266.1	p.Lys79Glu	0.0766519
chr15_170645007_A_C	TAR	qTAR6	chr15	170645007	A	C	stop_lost&splice_region_variant	HIGH	Nt15g04033.1	p.Ter114Gluext*?	0.0986547
chr15_170645150_A_G	TAR	qTAR6	chr15	170645150	A	G	missense_variant	MODERATE	Nt15g04033.1	p.Leu66Pro	0.0853094
chr15_170645157_T_C	TAR	qTAR6	chr15	170645157	T	C	missense_variant	MODERATE	Nt15g04033.1	p.Thr64Ala	0.0851344
chr15_170645166_C_T	TAR	qTAR6	chr15	170645166	C	T	missense_variant	MODERATE	Nt15g04033.1	p.Val61Ile	0.0865513
chr15_170645169_A_G	TAR	qTAR6	chr15	170645169	A	G	missense_variant	MODERATE	Nt15g04033.1	p.Phe60Leu	0.0865513
chr15_170645192_A_C	TAR	qTAR6	chr15	170645192	A	C	missense_variant	MODERATE	Nt15g04033.1	p.Leu52Trp	0.0934822
chr15_170645196_A_G	TAR	qTAR6	chr15	170645196	A	G	missense_variant	MODERATE	Nt15g04033.1	p.Ser51Pro	0.0934822
chr15_170645214_A_T	TAR	qTAR6	chr15	170645214	A	T	missense_variant	MODERATE	Nt15g04033.1	p.Phe45Ile	0.0920038
chr15_170645260_C_A	TAR	qTAR6	chr15	170645260	C	A	missense_variant	MODERATE	Nt15g04033.1	p.Arg29Ser	0.0952372
